# Supplementary material for: Profiling of Burkholderia pseudomallei variants derived from Queensland’s clinical isolates
Source: Microbiol Spectr. 2025 Dec 30;14(2):e02437-25. doi: 10.1128/spectrum.02437-25 (PMC12889130; doi:10.1128/spectrum.02437-25)
Supplement: Supplemental tables — Tables S1 to S11. [file spectrum.02437-25-s0002.xlsx]

## Sheet: Table S1
Table S1 Isolates used in this study
Isolates	ST	Year	Reference
TSV 82 (rough and smooth CMVs)	ST614	2000	30
TSV 140 (rough and smooth CMVs)	ST2177	2004
TSV 267 (rough and smooth CMVs)	ST1712	2016
TSV 268 (rough and smooth CMVs)	ST2132	2016
TSV 270 (rough and smooth CMVs)	ST2091	2017
TSV 274 (rough and smooth CMVs)	ST283	2017
TSV 287 (rough and smooth CMVs)	ST35	2018

## Sheet: Table S2
Table S2: Restriction modification systems
Isolate	Operon	Gene	System Type	Gene type*	HMM	Evalue	Predicted methylation	Prediction confidence	REBASE homolog	Homolog identity(%)	Homolog methylation	Homolog motif
TSV82 rough	RM Operon #1	TSV82_RS__08790	RM_Type_I	RE	Type_I_REases_FAM_2.einsi_trimmed	8e-187			BpsV5ORF4049P	100
	RM Operon #1	TSV82_RS__08785	RM_Type_I	MT	Type_I_MTases_FAM_2	3.4e-228	m6A	0.999235	M.BpsV5ORF4049P	100	m6A
	RM Operon #1	TSV82_RS__08780	RM_Type_I	SP	Type_I_S_52	1.6e-85			S.BpsV5ORF4049P	100
	RM Operon #2	TSV82_RS__09845	RM_Type_III	RE	Type_III_REases_FAM_0.einsi_trimmed	3.5e-277			BpsV5ORF386P	100		CACAG
	RM Operon #2	TSV82_RS__09840	RM_Type_III	MT	Type_III_MTases_FAM_0	3e-176	m6A	0.957205	M.BpssB03ORFDP	100	m6A	CACAG
	RM Operon #3	TSV82_RS__29045	RM_Type_II	RE	Type_II_REase06	3.2e-131			BpsV32ORF5295P	100		GTCGAC
	RM Operon #3	TSV82_RS__29050	RM_Type_II	MT	Type_II_MTases_FAM_0	8.8e-79	m5C	0.989974	M.BpsV32ORF5295P	100	m5C	GTCGAC
	Singleton #1	TSV82_RS__03285	RM_Type_II	MT	Type_II_MTases_FAM_4	2.7e-40	m6A	0.961999	M.Bps449ORF3552P	99.618
	Singleton #2	TSV82_RS__07930	RM_Type_II	MT	Type_II_MTases_FAM_3	5.9e-05			M.BpsV32ORF5911P	100	m5C
	Singleton #3	TSV82_RS__14750	RM_Type_II	RE	Type_II_REase06	5.1e-08
	Singleton #4	TSV82_RS__19820	RM_Type_II	MT	Type_II_MTases_FAM_2	3.3e-11	m5C	0.988996	M.Bps7343ORF6116P	100	m5C
	Singleton #5	TSV82_RS__19925	RM_Type_II	MT	Type_II_MTases_FAM_1	3.3e-14			M.Bps2990ORF2064P	99.127
	Singleton #6	TSV82_RS__23220	RM_Type_II	MT	Type_II_MTases_FAM_9	5.7e-185	m6A	0.943396	M.Bsp202ORF5410P	100		GTWWAC
TSV140 smooth	RM Operon #1	TSV140_RS__29250	RM_Type_III	RE	Type_III_REases_FAM_0.einsi_trimmed	9.9e-276			BpsWC19ORF185P	99.901		CACAG
	RM Operon #1	TSV140_RS__29245	RM_Type_III	MT	Type_III_MTases_FAM_0	1.8e-176	m6A		M.Bma162438ORFBP	100	m6A	CACAG
	RM Operon #2	TSV140_RS__29470	RM_Type_I	RE	Type_I_REases_FAM_0.einsi_trimmed	4.2e-198			BpsR733ORF3446P	99.899
	RM Operon #2	TSV140_RS__29485	RM_Type_I	MT	Type_I_MTases_FAM_0	6.4e-166	m6A		M1.RsoSFCORF24660P	93.306	m6A
	RM Operon #2	TSV140_RS__29480	RM_Type_I	MT	Type_I_MTases_FAM_0	1e-155	m6A		M2.BpsR733ORF3446P	100	m6A
	RM Operon #2	TSV140_RS__29475	RM_Type_I	SP	Type_I_S_02	4.1e-58			S.Osp715ORF23285P	54.847
	Singleton #1	TSV140_RS__03380	RM_Type_II	MT	Type_II_MTases_FAM_0	5.4e-08	m5C		M.Bps13178ORF5513P	100	m5C
	Singleton #2	TSV140_RS__03675	RM_Type_II	MT	Type_II_MTases_FAM_9	5.7e-185			M.Bsp202ORF5410P	100		GTWWAC
	Singleton #3	TSV140_RS__12865	RM_Type_II	MT	Type_II_MTases_FAM_2	3.4e-11	m5C		M.Bps7343ORF6116P	100	m5C
	Singleton #4	TSV140_RS__12985	RM_Type_II	MT	Type_II_MTases_FAM_1	2.6e-14			M.Bps593ORF20145P	95.926
	Singleton #5	TSV140_RS__16670	RM_Type_II	RE	Type_II_REase06	5.2e-08
	Singleton #6	TSV140_RS__22635	RM_Type_II	MT	Type_II_MTases_FAM_4	4.4e-40			M.Bps449ORF3552P	99.237
	Singleton #7	TSV140_RS__27285	RM_Type_II	MT	Type_II_MTases_FAM_1	3.9e-15			M.BpsBFDORF207P	99.248
TSV268 smooth	RM Operon #1	TSV268_RS__19750	RM_Type_III	RE	Type_III_REases_FAM_0.einsi_trimmed	1.8e-275			Bps21171ORF16235P	99.802		CACAG
	RM Operon #1	TSV268_RS__19755	RM_Type_III	MT	Type_III_MTases_FAM_0	1.8e-176	m6A	0.957205	M.Bma162438ORFBP	100	m6A	CACAG
	RM Operon #2	TSV268_RS__24970	RM_Type_IIG	IIG	Type_IIG_5	2.6e-274	m6A	0.991755	Bps5848ORF4547P	70.787	m6A
	Singleton #1	TSV268_RS__01765	RM_Type_II	MT	Type_II_MTases_FAM_9	5.5e-185	m6A	0.943396	M.Bsp202ORF5410P	100		GTWWAC
	Singleton #2	TSV268_RS__10440	RM_Type_II	MT	Type_II_MTases_FAM_33	1.7e-18
	Singleton #3	TSV268_RS__14855	RM_Type_II	RE	Type_II_REase06	5e-08
	Singleton #4	TSV268_RS__19400	Type_IV	RE	GmrSD_N	6.9e-21	cuts m5C
	Singleton #5	TSV268_RS__21580	RM_Type_II	MT	Type_II_MTases_FAM_3	4.8e-05			M.Bps2990ORF3113P	100	m5C
TSV270 smooth	RM Operon #1	TSV270_RS__12555	RM_Type_III	RE	Type_III_REases_FAM_0.einsi_trimmed	1.8e-275			Bps21171ORF16235P	99.802		CACAG
	RM Operon #1	TSV270_RS__12560	RM_Type_III	MT	Type_III_MTases_FAM_0	1.7e-176	m6A	0.957205	M.Bma162438ORFBP	100	m6A	CACAG
	Singleton #1	TSV270_RS__02895	RM_Type_II	MT	Type_II_MTases_FAM_33	1.7e-18
	Singleton #2	TSV270_RS__11590	RM_Type_II	MT	Type_II_MTases_FAM_9	5.5e-185	m6A	0.943396	M.Bsp202ORF5410P	100		GTWWAC
	Singleton #3	TSV270_RS__14380	RM_Type_II	MT	Type_II_MTases_FAM_3	4.7e-05			M.Bps2990ORF3113P	100	m5C
	Singleton #4	TSV270_RS__24745	RM_Type_II	RE	Type_II_REase06	5e-08
	Singleton #5	TSV270_RS__29470	Type_IV	RE	GmrSD_N	6.9e-21	cuts m5C
TSV287 smooth	RM Operon #1	TSV287_RS__05975	RM_Type_III	RE	Type_III_REases_FAM_0.einsi_trimmed	3.2e-276			BspBGKORF17P	99.802		CACAG
	RM Operon #1	TSV287_RS__05970	RM_Type_III	MT	Type_III_MTases_FAM_0	3.7e-176	m6A	0.957205	M.BpssB03ORFDP	99.851	m6A	CACAG
	Singleton #1	TSV287_RS__04125	RM_Type_II	MT	Type_II_MTases_FAM_3	5.9e-05			M.BpsV32ORF5911P	100	m5C
	Singleton #2	TSV287_RS__10885	RM_Type_II	RE	Type_II_REase06	5.1e-08
	Singleton #3	TSV287_RS__17125	RM_Type_II	MT	Type_II_MTases_FAM_4	2.7e-40	m6A	0.961999	M.Bps449ORF3552P	99.618
	Singleton #4	TSV287_RS__17955	RM_Type_II	MT	Type_II_MTases_FAM_9	5.7e-185	m6A	0.943396	M.Bsp202ORF5410P	100		GTWWAC
	Singleton #5	TSV287_RS__21250	RM_Type_II	MT	Type_II_MTases_FAM_1	8e-14			M.Bps593ORF20145P	95.185
	Singleton #6	TSV287_RS__21360	RM_Type_II	MT	Type_II_MTases_FAM_2	1e-10	m5C	0.988996	M.BpsV28ORF5474P	100	m5C
Gene Type*: MT (methyltransferase), RE (restriction enzyme), SP (specificity subunit), IIG (Type IIG restriction enzyme which also includes a methyltransferase domain)

## Sheet: TableS3
Table S3: Methylated motif detected in TSV isolates
Isolate	Motif	Motif_raw	Methylation_type	Genome_sites	Methylated_sites	Methylation_coverage	Average_Percent_Methylation_per_site	Methylated_position_1	Methylated_position_1_percent	Methylated_position_2	Methylated_position_2_percent
TSV82_R	CACAG	2-CGCACAGCSCGRBSV	6mA	3652	3132	0.858	0.81	4	97.591	10	0.782
	GAACNNSNNNGTC	1-GAACGBSNBCGTCG	6mA	1570	1570	1	0.91	3	49.354	12	46.61
	GTWWAC	3-CGTTTACSGNSVYS	6mA	309	303	0.981	0.82	2	46.472	5	41.411
	ATCMCCSCNNNSC	4-ATCMCCSCCCCSC	6mA	321	64	0.199	0.84	2	98.438	10	1.562
	No Motif Assigned	NA	6mA	NA	15576	NA	0.76	NA	NA	NA	NA
TSV140_S	CACAG	1-SVCGCACAGCSCGRB	6mA	3650	3091	0.847	0.82	8	98.847	3	0.609
	TCNNCNNNC	4-ATCVCCCCCCCCC	6mA	132813	3263	0.025	0.74	1	68.886	4	11.567
	AGGANSNSSNGGCSS	2-AGGAYSNSSMGGCSS	6mA	268	263	0.981	0.84	4	84.516	1	10
	GTWWAC	3-CGTTTACSGNSVBS	6mA	306	302	0.987	0.82	2	46.107	5	41.374
	GCGGCGGCAA	6-GCGGCGGCAA	6mA	297	76	0.256	0.77	10	97.436	9	2.564
	ATNSNCCGCCGC	5-ATCSACCGCCGC	6mA	374	74	0.198	0.75	2	73.256	1	16.279
	No Motif Assigned	NA	6mA	NA	15193	NA	0.76	NA	NA	NA	NA
TSV268_S	CACAG	1-CGCACAGCGCGDBSV	6mA	3668	3129	0.853	0.81	4	97.712	10	0.721
	CATGGANNNS	3-CATGGACGNSSNSSN	6mA	1456	1045	0.718	0.83	6	95.784	9	2.658
	TCNNCS	4-CATCCCCSCCCCCC	6mA	283879	4795	0.017	0.74	1	73.065	4	18.639
	GTWWAC	2-YSBCGTTTACSGNCV	6mA	225	221	0.982	0.81	5	46.025	8	41.213
	GGGSGCGTCGATYGC	5-GGGSGCGTCGATYGC	6mA	6	4	0.667	0.88	11	100	NA	0
	No Motif Assigned	NA	6mA	NA	14437	NA	0.75	NA	NA	NA	NA
TSV270_S	CACAG	1-VCGCACAGCSCGDBS	6mA	3655	3124	0.855	0.82	4	97.924	10	0.629
	GTWWAC	2-CSGTAAACGNSRBSN	6mA	309	300	0.971	0.86	6	47.022	3	41.379
	CSATCNCNSNNNNCS	3-CSATCACCSCCCCCS	6mA	4196	418	0.1	0.75	4	53.896	6	18.615
	GGGCGGNGNA	4-GGGCGGTGGADCGGG	6mA	589	92	0.156	0.77	10	75	9	24.074
	No Motif Assigned	NA	6mA	NA	14627	NA	0.75	NA	NA	NA	NA
TSV292_S	GTWWAC	1-NBVSSGTWWACSSBVN	6mA	802	786	0.98	0.84	3	46.051	6	46.051
	TCNCCSNNNSNC	4-CCATCVCCSCCCSCC	6mA	12177	760	0.062	0.77	1	84.625	9	5.625
	TNNNCCGCCS	3-ATCGACCGCCSC	6mA	6145	566	0.092	0.78	1	78.248	2	11.934
	CACAG	2-CGSGCTGTGSGBSVB	6mA	3085	2779	0.901	0.78	2	99.143	8	0.464
	No Motif Assigned	NA	6mA	NA	17956	NA	0.76	NA	NA	NA	NA

## Sheet: Table S4
Table S4: Proteomic data search for TSV82 isolate
Protein.Group	Protein.Ids	Protein.Names	Genes	First.Protein.Description	82S-B.mzML	82S-A.mzML	82S-C.mzML	82R-B.mzML	82R-A.mzML	82R-C.mzML
O76009	O76009		KRT33A		3113.16	3555.13	2755.17
P00761	P00761				330132	300164	358040	947469	1297550	1750870
P02662	P02662		CSN1S1			135.464
P04264	P04264		KRT1			789.673		1966.25	1023.59	2611.33
P68871	P68871		HBB			1390.95
TSV82_RS__00005	TSV82_RS__00005				750.199	849.422	733.872
TSV82_RS__00010	TSV82_RS__00010							1239.52	728.483	607.509
TSV82_RS__00025	TSV82_RS__00025				2179.28	2064.96	1435.28	1256.21	890.534	718.092
TSV82_RS__00030	TSV82_RS__00030				807.973	1214.41	665.41			1271.8
TSV82_RS__00045	TSV82_RS__00045				2693.7	2010.14	1988.47
TSV82_RS__00055	TSV82_RS__00055				2897.91	1791.84	2859.46	7209.97	6262.32	5553.06
TSV82_RS__00070	TSV82_RS__00070				4378.08	5522.96	5877.01	3074.45	2875.16	2800.51
TSV82_RS__00075	TSV82_RS__00075				3001.21	3143.79	2691.92	2169.29	1940.54	1773.83
TSV82_RS__00080	TSV82_RS__00080				4618.06	8458.15	4444.06	3105.19	1228.36	1257.25
TSV82_RS__00085	TSV82_RS__00085				9442.9	10116.4	11907.9	25563.4	26312	24651.8
TSV82_RS__00090	TSV82_RS__00090				1937.02	1671.24	1865.16	5473.03	6868.75	4607.67
TSV82_RS__00095	TSV82_RS__00095				1387.01	2140.96	1471.48	3779.74	5793.95	3441.69
TSV82_RS__00205	TSV82_RS__00205				1069	1394.65	1056.58
TSV82_RS__00210	TSV82_RS__00210				11803.8	7950.43	13164.9	6290.65	7669.72	8396.81
TSV82_RS__00215	TSV82_RS__00215				3688.54	3145.92	3572.84	2033.36	2470.89	2238.56
TSV82_RS__00220	TSV82_RS__00220				5996.05	4384.53	6639.65	3803.62	3069.95	2498.44
TSV82_RS__00250	TSV82_RS__00250				2501.81	1340.55	1800.05	5618.35	7359.32	3978.79
TSV82_RS__00255	TSV82_RS__00255				1856.04	1770.32	1269.15	4523.06	4687.37	6193.31
TSV82_RS__00260	TSV82_RS__00260					301.155	181.52	2258.42	1441.46	1288.1
TSV82_RS__00310	TSV82_RS__00310				806.499		48.8462
TSV82_RS__00315	TSV82_RS__00315				50361.9	10173.6	46022.1	3728.26	3144.9	3728.15
TSV82_RS__00320	TSV82_RS__00320				3266.2	1025.66	3085.18	672.366
TSV82_RS__00335	TSV82_RS__00335				3354.84	1016.4	3380.98		854.07	689.685
TSV82_RS__00340	TSV82_RS__00340				834.024	604.433	1247.69	2481.91	2455.2	2612.66
TSV82_RS__00345	TSV82_RS__00345				12812.5	2843.18	13821.1	1099.75	1174.4	1002.39
TSV82_RS__00350	TSV82_RS__00350				42549.9	8722.89	39738.3	2041.91	1901.04	2022.82
TSV82_RS__00355	TSV82_RS__00355				19637.8	4477.27	19623.9	727.338	1269.23	1444.47
TSV82_RS__00360	TSV82_RS__00360				28088.7	5758.77	25433.8	22174.9
TSV82_RS__00365	TSV82_RS__00365				73274.9	20912.7	84404	5860.68	6496.59	6444.68
TSV82_RS__00370	TSV82_RS__00370				28126.2	6924.55	17534.4			1870.74
TSV82_RS__00380	TSV82_RS__00380				14189.6	9340.33	11933.1	4638.7	6056.11	7715.43
TSV82_RS__00395	TSV82_RS__00395				2079.09	2220.76	1452.66	1297.78	2122.54	1310.74
TSV82_RS__00405	TSV82_RS__00405				2571.01	2110.35	2897.5	1698.34	2114.18	2578.08
TSV82_RS__00415	TSV82_RS__00415				4986.11	3877.51	2870.29	3691.62		3753.63
TSV82_RS__00425	TSV82_RS__00425				6178.14	5307.47	4848.95	16593.4	14550.3	17299.4
TSV82_RS__00430	TSV82_RS__00430				3953.97	3550.11	2935.55	1487.87	1435.71	1928.57
TSV82_RS__00440	TSV82_RS__00440				4189.04	4515.95	4705.49	2244.2	1966.96	1759.7
TSV82_RS__00445	TSV82_RS__00445				866.599	392.705	255.694
TSV82_RS__00450	TSV82_RS__00450				1188.21	1152.71	1212	1226.54	1381.02	1330.89
TSV82_RS__00470	TSV82_RS__00470				1412.69	1144.1	827.343	1675.34	657.334	506.044
TSV82_RS__00480	TSV82_RS__00480				967.051	1224.86	994.552	976.662	1130.16	637.201
TSV82_RS__00500	TSV82_RS__00500				7744.6	5454.47	6998.59	9452.67	9273.47	9803
TSV82_RS__00515	TSV82_RS__00515				4282.38	3058.62	3592.81	4800.68	6311.52	5078.13
TSV82_RS__00520	TSV82_RS__00520				110585	136951	116990	24487.6	20031.8	22868.8
TSV82_RS__00525	TSV82_RS__00525				375841	444647	358997	121265	71727.6	90271
TSV82_RS__00530	TSV82_RS__00530				216842	312196	240926	72360.2	45505.5	36275.8
TSV82_RS__00540	TSV82_RS__00540				1097.9	3487.26	3171.87	1838.22	1055.27	634.309
TSV82_RS__00555	TSV82_RS__00555				1418.53	687.99	348.142
TSV82_RS__00565	TSV82_RS__00565				6265.47	4778.63	6005.56	8702.37	8737.86	8889.76
TSV82_RS__00570	TSV82_RS__00570				595.216	906.746	2108.27	2780.12	4730.14	4646.16
TSV82_RS__00580	TSV82_RS__00580				1629.95	1146.46	2213.5	8956.75	8903.6	7219.94
TSV82_RS__00615	TSV82_RS__00615					1004.57	762.317	2230.1	1772.07	853.097
TSV82_RS__00620	TSV82_RS__00620				496.695	383.063	172.998	2243.19	3031.52	2825.49
TSV82_RS__00625	TSV82_RS__00625				1001.95	1039.33	772.582	5042.46	7606.94	6890.13
TSV82_RS__00630	TSV82_RS__00630							808.735	1394.25	1409.11
TSV82_RS__00635	TSV82_RS__00635				3917.1	4512.54	3237.37	39163.9	49962.6	38491.7
TSV82_RS__00645	TSV82_RS__00645				4786.18	4378.87	3690.07	32386.2	40315.3	41734.4
TSV82_RS__00650	TSV82_RS__00650				1216.5	1382.25	1640.65	11533.6	13247.5	14072.3
TSV82_RS__00655	TSV82_RS__00655							1515.99	3121.81	2056.94
TSV82_RS__00675	TSV82_RS__00675				1233.86	999.494	950.472	5302.35	6960.43	6435.69
TSV82_RS__00680	TSV82_RS__00680				945.886			3180.53	3089.1	4111.23
TSV82_RS__00685	TSV82_RS__00685				1570.16	1244.91	2135.78	7886.03	9258.59	10537.2
TSV82_RS__00690	TSV82_RS__00690				9710.65	8356.53	7249.27	19917.9	27430.1	27494.6
TSV82_RS__00695	TSV82_RS__00695				1778.29	1523.92	1574.08	11094.4	13955.2	12054.9
TSV82_RS__00835	TSV82_RS__00835				3046.44	2587.15	2453.12	3997.28	2574.07	1935
TSV82_RS__00935	TSV82_RS__00935				318.649		318.56
TSV82_RS__01090	TSV82_RS__01090				3209.95	2882.02	3273.6	3265.18	2827.72	1982.25
TSV82_RS__01105	TSV82_RS__01105				4109.74		2646.92	1876.44	580.075
TSV82_RS__01155	TSV82_RS__01155							678.063	768.048	510.454
TSV82_RS__01165	TSV82_RS__01165				4956.58	4512.04	5346.34	13965	16876	16748
TSV82_RS__01175	TSV82_RS__01175				3514.25	3290.21	3100.86	6124.77	7508.71	6692.08
TSV82_RS__01185	TSV82_RS__01185						725.006	54099.8	50999.8	44713.1
TSV82_RS__01190	TSV82_RS__01190				1222.13		5889.01	13443.8	12741.8	11654
TSV82_RS__01200	TSV82_RS__01200					6484.2		7579.07	7258.55	5946.48
TSV82_RS__01205	TSV82_RS__01205							4773.43	4132.66	3430.47
TSV82_RS__01210	TSV82_RS__01210				2479.29	2327.14	2700.66	2421.03	2150.88	2026.13
TSV82_RS__01305	TSV82_RS__01305				1790.5	2399	2919.88	2513.29	1368.95	2951.7
TSV82_RS__01315	TSV82_RS__01315				3407.2	2804.69	3124.33	2677.76	1060.48	1216.16
TSV82_RS__01325	TSV82_RS__01325				114988	67047.1	131564	28518.2	30855.3	26669.2
TSV82_RS__01335	TSV82_RS__01335					535.586	1020.56	1154.64	645.105	1141.49
TSV82_RS__01340	TSV82_RS__01340				1527.1	1213.85	1650.87	1548.09	1119.22	1270.09
TSV82_RS__01355	TSV82_RS__01355				1726.39	1230.68	1731.62	2626.06	2110.67	3688.52
TSV82_RS__01365	TSV82_RS__01365				2536.86	4092.41	3049.78	7449.03	5943.74	6095.2
TSV82_RS__01370	TSV82_RS__01370				11311.3	9202.36	14267.6	13334.8	12617.2	8230.48
TSV82_RS__01380	TSV82_RS__01380				4288.52	2392.48	4225.64	41708.3	41285.5	44990.1
TSV82_RS__01385	TSV82_RS__01385				2038.8	1106.63	1194.02	4354.07	5352.74	4123.99
TSV82_RS__01390	TSV82_RS__01390							769.647	1274.85	730.357
TSV82_RS__01425	TSV82_RS__01425				1268.61	1328.84	996.941	1212	1092.68	1227.73
TSV82_RS__01430	TSV82_RS__01430				7969.29	8405.87	7074.51	7383.66	9280.57	7884.18
TSV82_RS__01435	TSV82_RS__01435				7938.17	7567.62	8756.91	3432.66	3761.8	3190.23
TSV82_RS__01440	TSV82_RS__01440				2376.79	2528.6	2049.47	3111.03	2998.32
TSV82_RS__01445	TSV82_RS__01445				1453.26	1919.06	2773.88	2226.6	3414.79	2619.66
TSV82_RS__01475	TSV82_RS__01475				2377.14	2574.89	3611.1	2349.02	2025.05	1860.74
TSV82_RS__01480	TSV82_RS__01480				4728.49	3968.92	4350.04	22156.9	20386.1	17574.6
TSV82_RS__01485	TSV82_RS__01485				7105.2	7411.19	6504.53	31931.4	32201.3	23658.9
TSV82_RS__01505	TSV82_RS__01505				4596.55	5013.72	7284.37	4268.78	5531.45	5252.34
TSV82_RS__01510	TSV82_RS__01510				28002.7	22580.3	31093	53703.4	47033.3	46268.1
TSV82_RS__01525	TSV82_RS__01525				48486.7	57872.5	51746.6	29229.4	24443.6	37212.6
TSV82_RS__01530	TSV82_RS__01530				6318.62	6850.43	5769.05	3518.86	2051.21	3172.46
TSV82_RS__01535	TSV82_RS__01535				15012.4	12709.1	14936.7	37973.9	42000.9	34209.5
TSV82_RS__01540	TSV82_RS__01540				3357.12	1743.53	2803.12	164845	134535	127319
TSV82_RS__01545	TSV82_RS__01545				14758.8	18551.9	18337.7	12425.8	12160.8	10207.7
TSV82_RS__01555	TSV82_RS__01555				2296.18
TSV82_RS__01565	TSV82_RS__01565				8298.24	6291.59	5942.01	55890	58026.8	46045.5
TSV82_RS__01570	TSV82_RS__01570				3197.24	3984.44	3093.38	3480.46	3546.41	2878.94
TSV82_RS__01575	TSV82_RS__01575				12593.3	9062.34	11142.9	18485.9	18488.3	17865.3
TSV82_RS__01580	TSV82_RS__01580				2305.96	2161.01	2157.23	8575.85	7710.02	5183.9
TSV82_RS__01585	TSV82_RS__01585				17560.5	19026.7	21842.6	59071.5	53249	51871.7
TSV82_RS__01590	TSV82_RS__01590				1576.66	1866.54	1550.63	2037.2	2364.9	3256.31
TSV82_RS__01595	TSV82_RS__01595				3527.35	5711.5	4441.98	4105.51	3403.31	3327.15
TSV82_RS__01605	TSV82_RS__01605				8738.75	6204.91	13934	17684.7	17112.7	19284.8
TSV82_RS__01610	TSV82_RS__01610				31034.7	22962	24785.1	90665.2	88988.1	71490.2
TSV82_RS__01615	TSV82_RS__01615				51712.4	49236.1	57745	153880	134448	126956
TSV82_RS__01620	TSV82_RS__01620				4889.62	4608.73	5012.17	28644.9	27481.7	21717.5
TSV82_RS__01625	TSV82_RS__01625				5446.69	4250.15	4332.69	8127.93	6021.32	5199.93
TSV82_RS__01630	TSV82_RS__01630				5180.45	5955.54	5697.27	4391.76	3935.57	5279.79
TSV82_RS__01635	TSV82_RS__01635				10281.9	13062.3	15447.3	15612.1	13745.4	9225.13
TSV82_RS__01640	TSV82_RS__01640				2553.72	2665.33	2336.64	1341.64	2638.75	1374.4
TSV82_RS__01645	TSV82_RS__01645				11689.2	12097.5	6349.52	16153.9	11052.2	8632.04
TSV82_RS__01650	TSV82_RS__01650				746.196	765.194		1162.51	935.09	520.519
TSV82_RS__01655	TSV82_RS__01655				41451.7	55426.9	45074.4	12253.7	13078.9	10898.4
TSV82_RS__01660	TSV82_RS__01660				2557.56	3086.01	3143.94	2288.35	1629.64	2635.99
TSV82_RS__01665	TSV82_RS__01665				5748.45	5072.59	4972.18	3058.92	2479.45	2318.84
TSV82_RS__01670	TSV82_RS__01670				24176.6	29046.4	30575	21647.3	21445.7	23987.7
TSV82_RS__01675	TSV82_RS__01675				14659.8	14548.2	18194.5	9866.28	10718.4	11272.5
TSV82_RS__01685	TSV82_RS__01685				6119.07	6420.55	8175.56	5737.3	5459.75	5797.08
TSV82_RS__01690	TSV82_RS__01690				6738.09	6333.72	7063.76	4801.74	5607.67	4330.06
TSV82_RS__01695	TSV82_RS__01695				1121.26	1581.98	2321.21	1619.05	1268.8	1901.51
TSV82_RS__01700	TSV82_RS__01700				27809	28716.1	26627.8	27004.6	19580.5	13140.8
TSV82_RS__01705	TSV82_RS__01705				15830.7	15470.6	13915.8	6912.53	8126.71	7995.97
TSV82_RS__01710	TSV82_RS__01710				25265.9	22683	26639.8	27654.4	26264.3	30612
TSV82_RS__01715	TSV82_RS__01715				15547.7	12503.8	16426.8	24008.8	20402.7	22274.8
TSV82_RS__01720	TSV82_RS__01720				14674	19084.2	19355.4	14638.7	13710.8	12179.8
TSV82_RS__01725	TSV82_RS__01725				24605	27511.8	25570.2	15446.7	15946	12539.5
TSV82_RS__01730	TSV82_RS__01730				5500.51	4968.79	6036.35	5216.24	4462.05	4421.71
TSV82_RS__01735	TSV82_RS__01735				4088.5	3867.4	4249.62	3997.78	3098.62	4552.21
TSV82_RS__01740	TSV82_RS__01740				394033	405809	371696	317866	320936	223528
TSV82_RS__01745	TSV82_RS__01745				2992.9	3014.02	3094.25	4948.83	4829.03	1891.69
TSV82_RS__01750	TSV82_RS__01750				5506.9	6459.09	4670.41	2905.19	3615.08	2742.92
TSV82_RS__01755	TSV82_RS__01755				321.614				705.606	957.135
TSV82_RS__01760	TSV82_RS__01760				6976.03	6183.9	6933.59	7048.43	5889.26	8220.8
TSV82_RS__01765	TSV82_RS__01765				6186.53	4951.78	4954.89	8324.92	7689.75	7323.29
TSV82_RS__01770	TSV82_RS__01770				25625.3	27703.9	24655.8	18573.2	16215	11552.1
TSV82_RS__01775	TSV82_RS__01775				3881.37	3825.22	3813.72	2427.08	3406.55	2595.7
TSV82_RS__01785	TSV82_RS__01785				21088.4	18102.3	21315.4	25409.6	28919.5	20721
TSV82_RS__01790	TSV82_RS__01790				1980.02	1324.65	2293.96	3451.7	3764.22	3605.78
TSV82_RS__01795	TSV82_RS__01795				11515	13776.8	12893.2	13266.5	17464.6	16093.7
TSV82_RS__01800	TSV82_RS__01800				14744.4	13855.9	12995.6	10490.6	11705.3	10892.5
TSV82_RS__01810	TSV82_RS__01810				74724.4	78588.2	85154.9	141187	119352	120918
TSV82_RS__01815	TSV82_RS__01815				71146.8	65341.7	62259.1	52123.1	52629.7	46401.8
TSV82_RS__01835	TSV82_RS__01835				74432.2	94816.2	79350	44005.5	42114.2	41707.3
TSV82_RS__01840	TSV82_RS__01840				1505.69	1505.45	1254.16			280.026
TSV82_RS__01860	TSV82_RS__01860				5770.17	6434.48	2644.38	27182.1	31393	22348.4
TSV82_RS__01870	TSV82_RS__01870				29591.7	34144.2	34380.7	49288.4	45131	43669.5
TSV82_RS__01875	TSV82_RS__01875					778.295	691.799	2239.91	3093.97	3153.13
TSV82_RS__01880	TSV82_RS__01880				5158.55	4711.55	3198.85	3780.31		758.82
TSV82_RS__01885	TSV82_RS__01885				3392.22	2585.35	2889.37	4133.07	5523.2	5432.47
TSV82_RS__01890	TSV82_RS__01890				3898.51	3690.57	4380.11	3682.22	5453.47	4169.36
TSV82_RS__01895	TSV82_RS__01895				5585.86	4168.26	4399.12	8803.03	6925.92	6535.42
TSV82_RS__01900	TSV82_RS__01900				18121.2	18313.1	17038.4	9936.42	8740.24	9025
TSV82_RS__01905	TSV82_RS__01905				9153.69	10472.2	14017.4	6788.7	7019.61	7485.46
TSV82_RS__01910	TSV82_RS__01910				7862.16	8169.05	8168.74	4284.08	3850.6	3082.01
TSV82_RS__01915	TSV82_RS__01915				1187.3	1093.63	1641.16	1614.81	611.381	288.028
TSV82_RS__01920	TSV82_RS__01920				682.215	1365.52	886.196
TSV82_RS__01930	TSV82_RS__01930				12109.2	11290.4	12987.4	9632.65	12011.6	11089.1
TSV82_RS__01935	TSV82_RS__01935				21041	16022.5	13121.8	5697.52	5465.66	8072.27
TSV82_RS__01940	TSV82_RS__01940				9196.98	8413.15	7874.65	3954.28	4197.64	3169.19
TSV82_RS__01945	TSV82_RS__01945				10882.2	13849.9	12098.1	9723.19	9920.53	8120.49
TSV82_RS__01950	TSV82_RS__01950				2445.58	2565.16	2602.27	2607.1	2750.01	3236.54
TSV82_RS__01955	TSV82_RS__01955				16429.2	14901.1	12858.2	17771.2	17286.3	14719.8
TSV82_RS__01965	TSV82_RS__01965				11570	12936.8	10508.1	9251.64	7634.07	8914.07
TSV82_RS__01980	TSV82_RS__01980				2396.18	3411.83	3268.27	3464.22	1704.11	3201.43
TSV82_RS__01985	TSV82_RS__01985				6813.47	6000.43	5769.59	6880.53	7454.03	8303.79
TSV82_RS__01990	TSV82_RS__01990				324749	337000	214749	206721	175827	157859
TSV82_RS__01995	TSV82_RS__01995				40766.7	80568.1	61176	36695.6	24160.4	35197
TSV82_RS__02000	TSV82_RS__02000				1550.14	1719.64	1297.45	1232.56	1483.99	1614
TSV82_RS__02005	TSV82_RS__02005				38490.2	36106.8	28069.6	30740	30214.4	28577.8
TSV82_RS__02055	TSV82_RS__02055				74741.8	45605.8	76453.4	187727	179448	153546
TSV82_RS__02060	TSV82_RS__02060				2749.3	2465.95	2716.9	1827.65	2226.76	2109.45
TSV82_RS__02075	TSV82_RS__02075				48764.8	47202	57734.4	51050.2	39915.7	26972.8
TSV82_RS__02085	TSV82_RS__02085				2522.64	1240.15	1411.84	1683.26	2547.79	1677.93
TSV82_RS__02090	TSV82_RS__02090				1939.19	1527	2542.34	5171.16	4638.54	5261.24
TSV82_RS__02095	TSV82_RS__02095				2672.64	1924.36	2200.1	4522.93	4855.87	2516.53
TSV82_RS__02100	TSV82_RS__02100				8898.09	8670.35	7407.57	32535.9	29291.2	21279.7
TSV82_RS__02105	TSV82_RS__02105				4141.09	3743.79	3804.03	2577.35	2373.92	3307.34
TSV82_RS__02110	TSV82_RS__02110				316.987			971.182
TSV82_RS__02115	TSV82_RS__02115				2641.34	3045.48	3532.59	3456.11	4540.1	2838.9
TSV82_RS__02120	TSV82_RS__02120				5916.75	5579.64	4233.52	4498.94	4066.45	4474.35
TSV82_RS__02130	TSV82_RS__02130				3209.5	2130.46	3981.91	4395.26	4069.92	5002.15
TSV82_RS__02135	TSV82_RS__02135				5873.91	2782.79	5401.12	3727.52	3574.82	3103.72
TSV82_RS__02145	TSV82_RS__02145				802.33	1160.3	1057.51	481.132
TSV82_RS__02150	TSV82_RS__02150				618.227	472.124	575.982	1325.92		1018.69
TSV82_RS__02155	TSV82_RS__02155				1653.77	1387.76	1162.34	1893.05	2174.26	532.059
TSV82_RS__02160	TSV82_RS__02160				17722.6	22433	18338.2	14205.4	15563.3	10842.8
TSV82_RS__02165	TSV82_RS__02165							1570.33	2849.69	1728.07
TSV82_RS__02170	TSV82_RS__02170				8631.77	5367.76	7073.59	12067.9	10464.8	10765.7
TSV82_RS__02180	TSV82_RS__02180				7558.13	6845.35	7584	15309.8	14889.3	13747.9
TSV82_RS__02185	TSV82_RS__02185					1446.07	1064.45	1791.93		1126.74
TSV82_RS__02190	TSV82_RS__02190				2002.12	1867.17	1782.82	712.529	322.69
TSV82_RS__02195	TSV82_RS__02195				2144	1155.24	816.061
TSV82_RS__02205	TSV82_RS__02205				12424.1	10623.2	12057.3	7367.52	9110.69	9420.14
TSV82_RS__02210	TSV82_RS__02210				46581.8	48713.6	45202.7	55014.5	50490.8	54006.8
TSV82_RS__02220	TSV82_RS__02220				21662.2	23851.1	22168	13513.2	13097.8	12729.5
TSV82_RS__02225	TSV82_RS__02225				1105.3	1353.4	1591.48	1523.12	1296.25	1003.75
TSV82_RS__02230	TSV82_RS__02230				4056.38	2777.85	3392.54	5889.76	6203.34	5141.68
TSV82_RS__02235	TSV82_RS__02235				15105.5	10579.3	15309.9	9210.08	9591.22	6746.28
TSV82_RS__02240	TSV82_RS__02240				2998.29	2313.98	4440.04	4912.11	4476.32	4587.01
TSV82_RS__02245	TSV82_RS__02245							2134.72		1954.08
TSV82_RS__02250	TSV82_RS__02250				12538.4	9465.24	11319.4	13252.5	15470.5	13454.9
TSV82_RS__02275	TSV82_RS__02275				772.697	889.607	896.201	1748.36	964.917	1781.88
TSV82_RS__02280	TSV82_RS__02280				17163.1	20374.5	17071.8	75054.5	61074.7	59882.4
TSV82_RS__02290	TSV82_RS__02290				54396.1	72295.3	62676.2	61550.7	66896.2	68621.9
TSV82_RS__02295	TSV82_RS__02295				28250.3	29700.4	27606.1	18218.4	20415.4	20395
TSV82_RS__02300	TSV82_RS__02300				31285.7	35006.8	43015.1	41457.7	40990.6	38314.5
TSV82_RS__02305	TSV82_RS__02305				125388	148714	130385	90609.9	99897.6	93444.1
TSV82_RS__02315	TSV82_RS__02315				4617.28	4400.25	4048.01	22212.9	21838.5	19584.1
TSV82_RS__02355	TSV82_RS__02355				4008.15	5373.64	3696.43	13089.2	9865.46	6145.72
TSV82_RS__02360	TSV82_RS__02360				1933.76	2012.42	1749.56	1295.41	820.842	548.377
TSV82_RS__02370	TSV82_RS__02370				4370.63	2496.03	2572.49	1796.82	2455.44	1977.85
TSV82_RS__02375	TSV82_RS__02375				19287	15100.4	18453.6	15983.2	18278.6	12393
TSV82_RS__02385	TSV82_RS__02385				3980.93	3873.32	3020.09	2964.26	2024.15	3030.9
TSV82_RS__02410	TSV82_RS__02410				30144.1	32351.4	35319.1	74420.6	59077.7	64058.7
TSV82_RS__02415	TSV82_RS__02415				11162.6	8374.8	8429.42	6269.31	7237.66	4320.11
TSV82_RS__02420	TSV82_RS__02420				1138590	1078350	1124100	2092660	1832570	1470030
TSV82_RS__02425	TSV82_RS__02425				85156.6	67941.4	70428.2	140850	150153	141952
TSV82_RS__02430	TSV82_RS__02430				16359.6	17951.1	15099.9	8245.55	7988.67	6471.37
TSV82_RS__02435	TSV82_RS__02435				8936.83	8353.86	7587.09	1864.2	2555.38	1686.61
TSV82_RS__02440	TSV82_RS__02440				6203.98	5906.55	4870.37	4000.94	4316.8	4462.51
TSV82_RS__02450	TSV82_RS__02450				11463.4	9504.14	10828.1	12053.5	12493.6	10512
TSV82_RS__02455	TSV82_RS__02455				844.897	1039.54	606.532	1466.67	1314.08	1526.57
TSV82_RS__02465	TSV82_RS__02465				3264.26	2771.02	3625.86	3324.28	4126	4474.32
TSV82_RS__02470	TSV82_RS__02470				45961.6	51161.6	42651.8	53136.3	52894.8	47504.8
TSV82_RS__02475	TSV82_RS__02475				2558.36	1767.75	3292.1	4295.03	4866.34	4370.51
TSV82_RS__02490	TSV82_RS__02490				11179.4	6806.06	6632.39	8881.03	9993.6	8513.89
TSV82_RS__02495	TSV82_RS__02495				2956.61	3072.73	3078.1	57414.7	58584.1	52591
TSV82_RS__02500	TSV82_RS__02500				1805.4	1955.77	2008.77	4819.07	5279.89	5272.74
TSV82_RS__02505	TSV82_RS__02505				629.599	451.751	539.32	16671.7	17807.5	19874.3
TSV82_RS__02510	TSV82_RS__02510				391.58	193.798	169.166	2520.62	2274.51	2478.04
TSV82_RS__02515	TSV82_RS__02515				273.107		276.19	2402.13	2111.32	2871.35
TSV82_RS__02520	TSV82_RS__02520				2015.8	2152.53	2246.75	10837.9	10735.5	10032.8
TSV82_RS__02525	TSV82_RS__02525				8403.72	6428.07	7981.5	69014.1	86715.5	68637.4
TSV82_RS__02535	TSV82_RS__02535					654.275	559.054	3006.01	2489.58	5438.06
TSV82_RS__02555	TSV82_RS__02555				11833	11400.6	11639.4	5948.71	7450.07	3236.76
TSV82_RS__02560	TSV82_RS__02560				4314.78	2834.33	3986.34	3415.6	3335.69	2563.22
TSV82_RS__02570	TSV82_RS__02570				36259.3	21455.4	26285.1	32444.8	24830.5	20857.9
TSV82_RS__02585	TSV82_RS__02585				11366.3	13407.4	13894.7	10247.4	7654.72	8899.39
TSV82_RS__02590	TSV82_RS__02590				730.625	878.106	1269.67	1590.93	1221.38	1427.56
TSV82_RS__02595	TSV82_RS__02595				45281.8	48399.9	47664.3	36164.5	36319.6	32122.5
TSV82_RS__02620	TSV82_RS__02620				1444.26	2161.5	1647.99	1286.08	616.685	1160.45
TSV82_RS__02630	TSV82_RS__02630				3040.13	2736.67	1924.75
TSV82_RS__02635	TSV82_RS__02635				28449.2	22375.4	25845.6	36799.3	38813	30833.8
TSV82_RS__02645	TSV82_RS__02645				29395.5	35774.6	33044.6	61141.8	62970.9	59213.6
TSV82_RS__02660	TSV82_RS__02660				13049	11101.5	8790.46	5716.2	5539.19	5731.65
TSV82_RS__02665	TSV82_RS__02665				3894.92	3171.2	3868.84	2523.53	2970.98	3142.05
TSV82_RS__02670	TSV82_RS__02670				4830.37	3859.51	2569.65	2636.74	2396.53	1674
TSV82_RS__02675	TSV82_RS__02675				6112.55	5709.39	4847.91	8452.51	8575.1	8520.69
TSV82_RS__02680	TSV82_RS__02680				19152.5	18996.7	18294.2	18642.9	15001.3	14455
TSV82_RS__02685	TSV82_RS__02685				7501.12	8859.41	7498.78	4200.87	6372.35	2724.5
TSV82_RS__02690	TSV82_RS__02690				19571.4	14800.8	16496.8	12392.6	14997.1	12927.8
TSV82_RS__02695	TSV82_RS__02695				27597.1	25861.6	27484.1	37358.8	33182.4	35005.5
TSV82_RS__02700	TSV82_RS__02700				52389.2	53840.8	68351.9	51318.2	57704.6	64029.7
TSV82_RS__02705	TSV82_RS__02705				2224.95	1689.42	2438.33	3587.77	3592.7	3441.94
TSV82_RS__02710	TSV82_RS__02710				14545.8	16938.6	15524.2	13076	15828.4	13863.8
TSV82_RS__02720	TSV82_RS__02720				2703.84	2879.83	2160.86	1247.66	1371.17	1316.26
TSV82_RS__02725	TSV82_RS__02725				61575.6	81761.9	68068.4	108597	105106	103190
TSV82_RS__02730	TSV82_RS__02730				23078.8	26132.7	26628.3	20859.9	21515.4	23268.9
TSV82_RS__02735	TSV82_RS__02735				87137.9	110793	86038.1	79571.5	83665.3	61872.9
TSV82_RS__02740	TSV82_RS__02740				141515	146936	116316	81057	70289.7	78207.8
TSV82_RS__02745	TSV82_RS__02745				5821.23	4665.57	4908.85	4867.51	3755.03	2075.13
TSV82_RS__02755	TSV82_RS__02755				4826.99	5293.62	3225.16	2018.49	2470.53	1377.37
TSV82_RS__02760	TSV82_RS__02760				760.701	1152.7	2704.72	3960.92	3744.5	4254.75
TSV82_RS__02765	TSV82_RS__02765				4699.94	4212.87	4779.02	3529.58	3397.44	4270.63
TSV82_RS__02770	TSV82_RS__02770				17895.2	13946	15965.4	17268.1	16058.3	17146.7
TSV82_RS__02775	TSV82_RS__02775				5885.74	5477.17	5978.57	5153.76	4701.3	3987
TSV82_RS__02785	TSV82_RS__02785				8779.47	9952.26	10802	5783.82	5584.57	5897.75
TSV82_RS__02790	TSV82_RS__02790				44684	48022.7	48198.5	23288	21652.6	20391.7
TSV82_RS__02795	TSV82_RS__02795				3014.82	3700.05	2045.36	1714.22	1583.37	1451.18
TSV82_RS__02800	TSV82_RS__02800				4816.79	4903.43	4857.22	2450.6	2226.53	2796.95
TSV82_RS__02805	TSV82_RS__02805				3537.03	4317.62	3747.06	3718.41	4308.74	4309.05
TSV82_RS__02815	TSV82_RS__02815				5250.85	5299.64	4045.68	9991.11	9093.8	9116.67
TSV82_RS__02820	TSV82_RS__02820				9505.11	9838.43	9261.76	4556.24	4022.68	2874.21
TSV82_RS__02830	TSV82_RS__02830				3515.08	3356.13	3767.17	2736.19	3811.64	3037.68
TSV82_RS__02835	TSV82_RS__02835				11742.2	10924.2	12670.3	9407	8933.17	9449.46
TSV82_RS__02850	TSV82_RS__02850						197.473	152.879	300.937	644.965
TSV82_RS__02855	TSV82_RS__02855				10327.9	7849.48	6611.27	8400.51	6149.39	3238.33
TSV82_RS__02860	TSV82_RS__02860				2004.47	2312.16	2636.29	1259.32	1368.79	1920.94
TSV82_RS__02865	TSV82_RS__02865				4608.21	3904.57	3961.13	3386.35	4343.6	5237.97
TSV82_RS__02870	TSV82_RS__02870				5397.48	5178.02	4837.67	5196.21	5764.6	3685.31
TSV82_RS__02875	TSV82_RS__02875				4371.75	6511.18	3259.46	2457.4	3981.35	2791.1
TSV82_RS__02880	TSV82_RS__02880				43499.6	20306.9	41092.4	37754.8	18205.4	15715.5
TSV82_RS__02885	TSV82_RS__02885				3730.09	2342.19	2899.2	5618.76	5919.16	5777.54
TSV82_RS__02900	TSV82_RS__02900				31806.8	27154.7	36265.8	93681.7	80982.2	68523.7
TSV82_RS__02905	TSV82_RS__02905				12909.3	8560.37	9601.07	3618.14	4378.97	3678.26
TSV82_RS__02910	TSV82_RS__02910				8640	7608	10282.8	8350.24	8488.01	6844.97
TSV82_RS__02915	TSV82_RS__02915							572.873	788.556
TSV82_RS__02955	TSV82_RS__02955				8821.93	10856.4	10244.8	11263.7	11486.6	8613.73
TSV82_RS__02960	TSV82_RS__02960				1596.18	1689.06	1885.91	619.598	937.823	679.507
TSV82_RS__02970	TSV82_RS__02970				1876.64	1194.03	1559.51	1413.84	1380.1	1708.98
TSV82_RS__02985	TSV82_RS__02985					602.57	402.431	1063.3	618.437	1486.98
TSV82_RS__02990	TSV82_RS__02990				49985.9	49700	54275.8	56320.4	50715.1	47946.8
TSV82_RS__02995	TSV82_RS__02995				300.522		440.268
TSV82_RS__03020	TSV82_RS__03020				2895.95	3061.63	2833.9	2177.93	2404.09	1950.16
TSV82_RS__03035	TSV82_RS__03035				4999.05	2488.27	2371.94	16615.7	14011.2	20649.1
TSV82_RS__03040	TSV82_RS__03040				1236.81	515.299		5385.89	6275.91	4446.62
TSV82_RS__03055	TSV82_RS__03055				1589.75	1078.65	1549.1	11578.7	10303.6	12445.7
TSV82_RS__03060	TSV82_RS__03060				1021.54	1327.07	1937.04	7420.56	8264.68	7697.37
TSV82_RS__03070	TSV82_RS__03070				521.055	637.052	868.913	6505.48	6624.38	6065.72
TSV82_RS__03075	TSV82_RS__03075							2467.98	3465.19	3424.12
TSV82_RS__03080	TSV82_RS__03080						377.887	2228.84	1488.28	1271.9
TSV82_RS__03085	TSV82_RS__03085				1019.13	468.353	944.51	4086.32	3465.08	3127.36
TSV82_RS__03090	TSV82_RS__03090				1411.41		3489.66	8137.29	8139.57	7647.18
TSV82_RS__03095	TSV82_RS__03095				1498.23	1074.2	381.06	5751.24	5342.15	6011.99
TSV82_RS__03100	TSV82_RS__03100							2945.66	2755.42	2610.38
TSV82_RS__03105	TSV82_RS__03105							1234.41	1474.52	1604.31
TSV82_RS__03110	TSV82_RS__03110				3797.87	4967.13	5018.54	45826	51725.8	50267.7
TSV82_RS__03115	TSV82_RS__03115							1295.51	1526.4	1256.58
TSV82_RS__03135	TSV82_RS__03135				459.095	567.674	1748.73	4630.49	4578.92	4450.03
TSV82_RS__03140	TSV82_RS__03140				586.382	1233.79	1184.74	3234.36	3417.53	3537.51
TSV82_RS__03155	TSV82_RS__03155				3587.35	2821.1	3278.51	7182.8	7825.46	8343.62
TSV82_RS__03165	TSV82_RS__03165				32786.6	36395.7	43664.3	37973.8	37948.4	39227
TSV82_RS__03175	TSV82_RS__03175				10903.6	9349.34	9158.71	7107.48	5315.86	5601.37
TSV82_RS__03180	TSV82_RS__03180				5323.82	4812.22	5260.2	6720.01	5789.04	6365.28
TSV82_RS__03185	TSV82_RS__03185				1942.6	3480.01	2514.53	2030.38	2194.38	2877.98
TSV82_RS__03190	TSV82_RS__03190				11267.6	10415.6	7081.26	1377.95	589.111
TSV82_RS__03195	TSV82_RS__03195				94436.4	93767	92214.5	123543	146111	114922
TSV82_RS__03200	TSV82_RS__03200				175666	164565	139438	169172	164814	103462
TSV82_RS__03205	TSV82_RS__03205					575.63	1208.43	996.574		1643.82
TSV82_RS__03210	TSV82_RS__03210				1822.79	1147.05	1153.64
TSV82_RS__03215	TSV82_RS__03215				1278.79	1444.41	1042.11		582.862
TSV82_RS__03220	TSV82_RS__03220				14266.7	12540.6	12134.2	10577.6	10165.6	8885.61
TSV82_RS__03225	TSV82_RS__03225							28297.6	39428.8	36463
TSV82_RS__03235	TSV82_RS__03235				8624.46	6120.76	6132.81	10048.4	11658.2	8745.05
TSV82_RS__03245	TSV82_RS__03245				1011.48	788.066	940.929	774.104	1201.26
TSV82_RS__03250	TSV82_RS__03250							277.615	588.646
TSV82_RS__03275	TSV82_RS__03275				9603.57	5914.24	6964.36	5360.56	4928.31	6639.08
TSV82_RS__03280	TSV82_RS__03280				16050.7	13768.5	16736.6	13010.4	14073.4	15049.8
TSV82_RS__03330	TSV82_RS__03330				9446.58	8353.9	8806.26	5833.83	6348.21	6729.46
TSV82_RS__03340	TSV82_RS__03340				15558.7	17167.1	14200	20733.1	20127.8	15823.2
TSV82_RS__03345	TSV82_RS__03345				1610.32	822.157	1418.52	1105.27	1874.96	1428.2
TSV82_RS__03350	TSV82_RS__03350				2459.35	1855.77	1095.12	1445.98	1288.34	545.03
TSV82_RS__03355	TSV82_RS__03355				25892.7	26155.8	21969.1	16323.3	18880.8	20273.5
TSV82_RS__03360	TSV82_RS__03360				87989.3	86092	96632.2	41885.7	45584	45009.6
TSV82_RS__03365	TSV82_RS__03365				2788.34	3024.57	1838.84	1011.12
TSV82_RS__03370	TSV82_RS__03370				9949.31	10514.6	9468.68	11073.3	10719.8	11655.9
TSV82_RS__03380	TSV82_RS__03380				503.272	803.482	589.232	645.105	807.409	720.758
TSV82_RS__03400	TSV82_RS__03400				7695.89	5550.09	7358.16	6678.83	9000.82	6038.61
TSV82_RS__03405	TSV82_RS__03405				4552.13	5317.43	5885.81	5012.21	5129.44	4856.68
TSV82_RS__03415	TSV82_RS__03415				785.413	744.401	571.648	1024.48		519.661
TSV82_RS__03420	TSV82_RS__03420				129346	112997	150031	130243	149196	133129
TSV82_RS__03425	TSV82_RS__03425				23008.5	21822.3	22317.3	20181.2	20074.4	18347.8
TSV82_RS__03430	TSV82_RS__03430				36694.4	40828.2	34229.3	26801.5	25752.9	22936.6
TSV82_RS__03435	TSV82_RS__03435				3126.3	4004.21	2953.07	1121.43	877.568	1121.04
TSV82_RS__03445	TSV82_RS__03445				3166.06	3522.99	3325.94	2382.57	3596.63	2943.19
TSV82_RS__03450	TSV82_RS__03450				2740.95	2242.59	2087.8	1818	1688.38	577.173
TSV82_RS__03455	TSV82_RS__03455				4767.86	3827.73	4050.53	3025.54	2610.13	2136.33
TSV82_RS__03460	TSV82_RS__03460				1159.5	1128.8	534.352
TSV82_RS__03465	TSV82_RS__03465				4151.05	4288.27	3952.29	1787.58	3154.45	2639.36
TSV82_RS__03470	TSV82_RS__03470				12318.3	15373.3	11127.9	13873.7	8958.56	6740.86
TSV82_RS__03475	TSV82_RS__03475				18938.1	20110.1	16057.3	12603.8	12164.5	9292.86
TSV82_RS__03480	TSV82_RS__03480				15653.6	18809	18714.4	10470.5	12258.8	10793
TSV82_RS__03485	TSV82_RS__03485				721.837	912.884		1004.68	789.759	1360.56
TSV82_RS__03490	TSV82_RS__03490				857.762	722.675	793.152	1262.6	837.36	937.805
TSV82_RS__03495	TSV82_RS__03495				1258.56	1575.41			532.647
TSV82_RS__03500	TSV82_RS__03500				12395.3	10801	9143.25	7324.39	8209.69	6119.23
TSV82_RS__03505	TSV82_RS__03505				15892.1	16382.4	12719.1	13388.7	14061.7	12806.4
TSV82_RS__03510	TSV82_RS__03510				3993.18	4925.31	2550.87	1709.09	1398.44
TSV82_RS__03515	TSV82_RS__03515				6123.55	9812.11	8973.51	6675.31	7911.21	6471.43
TSV82_RS__03520	TSV82_RS__03520				6717.23	6624.45	7115.05	4039.12	4273.36	3871.61
TSV82_RS__03530	TSV82_RS__03530				1138.87	771.211	1367.25	625.251	727.024
TSV82_RS__03545	TSV82_RS__03545				714.181	631.127	651.325	1739.28	791.214	1456.96
TSV82_RS__03550	TSV82_RS__03550				10144.5	11255.1	12200.3	10392.4	8855.22	8502.24
TSV82_RS__03560	TSV82_RS__03560				447712	288348	387144	3136440	2698130	2378140
TSV82_RS__03565	TSV82_RS__03565				29299.3	36278.4	31105.3	15509.2	16694.5	20751.3
TSV82_RS__03575	TSV82_RS__03575				21375.9	28428.4	23527.2	8453.85	8348.89	9007.35
TSV82_RS__03580	TSV82_RS__03580				42700.9	65321.4	51285.8	27742.6	27380.5	25169
TSV82_RS__03585	TSV82_RS__03585				2614.67	2811.52	3269.07	5159.12	4877.5	6643.03
TSV82_RS__03590	TSV82_RS__03590				20521.2	19749.6	23085.1	46995.7	41879.9	38019.2
TSV82_RS__03595	TSV82_RS__03595				6396.14	8878.01	8930.3	13211.5	12647.5	13452.1
TSV82_RS__03600	TSV82_RS__03600				19348.3	20973.2	19234.7	25976.3	28270	25061
TSV82_RS__03620	TSV82_RS__03620				1856.91	3454.25	2349.83		978.483
TSV82_RS__03625	TSV82_RS__03625				7452.26	9446.29	9560.19	3255.38	1320.47	1589.45
TSV82_RS__03630	TSV82_RS__03630				12485.5	14931.3	12688.9	3450.12	329.64
TSV82_RS__03635	TSV82_RS__03635				7935	6579.56	8850.94	6521.9	689.786	5855.22
TSV82_RS__03645	TSV82_RS__03645				3276.45	2541.18	2979.16		914.949
TSV82_RS__03650	TSV82_RS__03650				6098.73	5969.46	4326.84	7407.6		4597.71
TSV82_RS__03655	TSV82_RS__03655				9112.77	8537.54	9346.64	11365.4	12934.3	12897.3
TSV82_RS__03665	TSV82_RS__03665				1597.79	1838.68	1918.46	850.015	1337.27
TSV82_RS__03675	TSV82_RS__03675				30545.6	31785.6	35365.3	19291.1	19756.8	16283.2
TSV82_RS__03680	TSV82_RS__03680				9008.85	9235.93	7671.52	16727.4	14991.9	10232.8
TSV82_RS__03685	TSV82_RS__03685				12219	11144.2	8721.61	12818.1	12112.3	13945.8
TSV82_RS__03700	TSV82_RS__03700							777.074	470.384	593.391
TSV82_RS__03705	TSV82_RS__03705				3421.29	3568.11	2378.6	7607.23	2743.39
TSV82_RS__03710	TSV82_RS__03710				884.866	443.031	151.641	493.052
TSV82_RS__03715	TSV82_RS__03715				9454.99	11978	13624.1	18215.6	22313.2	19501.6
TSV82_RS__03755	TSV82_RS__03755				900.13	488.986	316.988
TSV82_RS__03760	TSV82_RS__03760				3789.37	1570.72	3648.35	2252.33	2414.79	2861.38
TSV82_RS__03765	TSV82_RS__03765				1964.26	704.223	1738.53	766.529	1539.64
TSV82_RS__03775	TSV82_RS__03775				6058.15	3915.13	4364.6	5644.18	7279.63	4469.05
TSV82_RS__03780	TSV82_RS__03780				2738.33	2908.95	3446.47	4626.81	4252.56	4103.6
TSV82_RS__03785	TSV82_RS__03785				13958.9	12046.7	11904.1	18254.7	16822.3	17701.8
TSV82_RS__03790	TSV82_RS__03790				1408.82	1187.53	1374.34		1929.33	1617.43
TSV82_RS__03795	TSV82_RS__03795				22150.6	25146.6	24954.7	29790.6	27941.8	23713.3
TSV82_RS__03800	TSV82_RS__03800				2811.1	3012.47	2999.85	3671.6	4352	4501.6
TSV82_RS__03805	TSV82_RS__03805				40541.8	42121.4	41986.3	41365.7	42796.2	37254
TSV82_RS__03825	TSV82_RS__03825				3887.52	3322.12	3442.92	2135.81		1338.58
TSV82_RS__03860	TSV82_RS__03860				1572.88	2252.69	2397.33
TSV82_RS__03870	TSV82_RS__03870				1115.24	1754.24	1621.55	3484.93
TSV82_RS__03885	TSV82_RS__03885				8846.61	8490.3	6992.57	1970.48	1970.77	3976.32
TSV82_RS__03890	TSV82_RS__03890				3730.85	4557.57	4444.96	1510.98	1076.23
TSV82_RS__03895	TSV82_RS__03895				5027.13	4493.97	4480.42	1962.77
TSV82_RS__03905	TSV82_RS__03905				13339.7	14026	16970.8	8018.23	7441.23	8980.77
TSV82_RS__03910	TSV82_RS__03910				23872.4	29961.6	24596.4	10629.9	7907.75	11517.7
TSV82_RS__03915	TSV82_RS__03915				70554.7	136979	74701.5	20022.3	17101.3	20313.3
TSV82_RS__03960	TSV82_RS__03960				4192.99	4209.1	3839.42	2677.95	2622.49	1758.06
TSV82_RS__03965	TSV82_RS__03965				3426.23	5617.93	4621.33	1160.76	1731.16	1215.93
TSV82_RS__03970	TSV82_RS__03970				2746.26	4243.95	2072.32	1361.83	2285.52	1815.97
TSV82_RS__03975	TSV82_RS__03975				2892.28	2648.28	2851.85	832.68	583.859	683.41
TSV82_RS__03995	TSV82_RS__03995				27484.5	28367.1	19239.1	39874.2	40526.8	32958.4
TSV82_RS__04005	TSV82_RS__04005				1597.96	865.227	887.178	1422.43	1093.38	1148.49
TSV82_RS__04010	TSV82_RS__04010				6713.31	6378.24	6599.01	5926.3	5548.72	4289.69
TSV82_RS__04015	TSV82_RS__04015				4939.12	4764.91	4554.3	4846.83	4264.44	4391.53
TSV82_RS__04020	TSV82_RS__04020				2785.15	2603.44	2020.12	2982.04	3033.07	2453.21
TSV82_RS__04025	TSV82_RS__04025				2207.78	1891.56	1945.32	1418.71	427.942
TSV82_RS__04030	TSV82_RS__04030				3343.88	5246.45	5170.35	7139.99	8198.06	6952.45
TSV82_RS__04045	TSV82_RS__04045				4040.4	2823.76	3726.34	2544.14	4052.64	3271.68
TSV82_RS__04050	TSV82_RS__04050							4240.72
TSV82_RS__04075	TSV82_RS__04075				16019.9	18724.1	19097.6	7959.75	8768.07	6710.06
TSV82_RS__04085	TSV82_RS__04085				1325.13	770.879	1235.19	1426.09	1729	2179.06
TSV82_RS__04095	TSV82_RS__04095				1817.66	927.744	657.891	3503.3	2124.87	2824.07
TSV82_RS__04100	TSV82_RS__04100				6296.98	801.859		3438.15	3458.7	3108.32
TSV82_RS__04115	TSV82_RS__04115				1214.72	955.584	554.891
TSV82_RS__04120	TSV82_RS__04120				4416.14	6804.8	6592.03	1042.69	1042.67	1222.67
TSV82_RS__04125	TSV82_RS__04125				2728.16	2577.88	1823.45		662.716	456.077
TSV82_RS__04135	TSV82_RS__04135				8455.81	6128.79	7595.45	5727.01	5442.74	5391.75
TSV82_RS__04140	TSV82_RS__04140				2166.01	2213.4	1883.86	2051.75	1786.89	2321.92
TSV82_RS__04145	TSV82_RS__04145				32299.3	26142.6	26294.6	49514.4	42127.7	32075.3
TSV82_RS__04155	TSV82_RS__04155					11487.5	11518.8
TSV82_RS__04170	TSV82_RS__04170				1080.8	776.594	680.292	818.154	844.743	1057.37
TSV82_RS__04195	TSV82_RS__04195				2159.42	1784.42	1829.39	1629.93		2363.59
TSV82_RS__04205	TSV82_RS__04205				71682.6	85453.6	67777.9	34061.6	38334.7	27884.6
TSV82_RS__04210	TSV82_RS__04210				4458.42	4351.5	4812.12	4964.49	5174.2	6186.24
TSV82_RS__04215	TSV82_RS__04215				1256.97	1340.19	1805.01	796.371	449.722	897.797
TSV82_RS__04220	TSV82_RS__04220				1639.47	1315.33	876.716	1854.68	1053.13	833.62
TSV82_RS__04225	TSV82_RS__04225				18413.5	18726.3	17897.2	10510	10695.6	9954.04
TSV82_RS__04235	TSV82_RS__04235				6214.37	6480.95	6323.68	4650.63	6474.05	4616.06
TSV82_RS__04240	TSV82_RS__04240				2354.21	2557.7	2585.07	3415.17	3129.95	3337.09
TSV82_RS__04245	TSV82_RS__04245				14396.5	15699.4	14966.7	16601.8	15384.6	18238.9
TSV82_RS__04250	TSV82_RS__04250				2964.23	2301.27	2548.48	3126.84	4392.82	4011.56
TSV82_RS__04255	TSV82_RS__04255				618.88	821.595	684.831
TSV82_RS__04260	TSV82_RS__04260				50378.4	41802.3	46758.8	59358.9	57423.8	57318.7
TSV82_RS__04265	TSV82_RS__04265				4705.08	3580.78	4524.59	6272.75	4536.01	4639.15
TSV82_RS__04275	TSV82_RS__04275				3695.99	3405.31	3622.35	1024.45	1233.66	1612.81
TSV82_RS__04285	TSV82_RS__04285				17259.4	19094.9	16872.8	8769.84	8222.04	11223
TSV82_RS__04290	TSV82_RS__04290				69182.7	82548.8	103522	171943	167554	311574
TSV82_RS__04295	TSV82_RS__04295				82048.1	83480.4	75397.6	57502.5	57553.3	47155.7
TSV82_RS__04300	TSV82_RS__04300				7585.12	9925.21	7149.71	9911.46	11720.7	10880.9
TSV82_RS__04305	TSV82_RS__04305				7527.59	10006.6	9704.01	13122.7	10807.6	12886.2
TSV82_RS__04310	TSV82_RS__04310				1695.28	1838.64	978.195	657.289	1034.62	109.594
TSV82_RS__04315	TSV82_RS__04315				26436.9	18529.2	13857.3
TSV82_RS__04320	TSV82_RS__04320				3963.88	3560.54	3033.65	7810.6	7315.13	4284.56
TSV82_RS__04325	TSV82_RS__04325				1668.78	1132.17	2689.41	1290.47	1761.54	1256.52
TSV82_RS__04330	TSV82_RS__04330				1812.55	1479.29	1553.55	954.936	1788.17	496.723
TSV82_RS__04335	TSV82_RS__04335				3298.57	3415.83	4045.36	4554.41	3726.91	3773.37
TSV82_RS__04345	TSV82_RS__04345				6668.21	5952.43	6825.57	6587.8	7143.19	9784.91
TSV82_RS__04350	TSV82_RS__04350				4786.77	4045.91	3130.49	3179.39	2280.68	2875.82
TSV82_RS__04355	TSV82_RS__04355				183262	209500	180347	114926	116495	98917.3
TSV82_RS__04360	TSV82_RS__04360				2147.99	2015.63	1344.59	277.486	1396.91
TSV82_RS__04370	TSV82_RS__04370				4465.52	3891.98	4167.97	3094.31	4065.76	4493.05
TSV82_RS__04380	TSV82_RS__04380				6190.45	4796.63	5020.35	7842.65	9045.64	7025.23
TSV82_RS__04385	TSV82_RS__04385				2074.14	1778.26	2935.29	2206.64	817.621	1262.79
TSV82_RS__04390	TSV82_RS__04390				7885.65	7223.66	6412.98	6144.92	6211.61	6471.57
TSV82_RS__04400	TSV82_RS__04400				1663.27	1530.01	1791.35	996.647	980.512	1366.63
TSV82_RS__04405	TSV82_RS__04405				2630.22	2489.64	3347.95	1652.86	1732.65	1447.82
TSV82_RS__04410	TSV82_RS__04410				22218.7	26076.7	19297.2	24860.6	26183.2	15067.2
TSV82_RS__04430	TSV82_RS__04430				1405.21	806.102	720.774	589.381
TSV82_RS__04435	TSV82_RS__04435				3240.69	4784.35	3247.58	1085.88	1793.91	288.322
TSV82_RS__04440	TSV82_RS__04440				769.14	548.25	726.01
TSV82_RS__04445	TSV82_RS__04445				2527.38	2767.88	3108.53	1935.2	2018.36	2926.58
TSV82_RS__04460	TSV82_RS__04460				15234.3	10232.5	15028.1	14782	13996	16995.6
TSV82_RS__04480	TSV82_RS__04480				13751.7	14461.6	14146	7897.24	7925.63	6813.9
TSV82_RS__04505	TSV82_RS__04505				1994.06	2066.35	2126.78	2659.35	4298.07	3398.89
TSV82_RS__04510	TSV82_RS__04510				33614.4	29805.3	34108.8	33780.3	33700	32119.7
TSV82_RS__04515	TSV82_RS__04515				1989.62	2424.51	1673.26	2457.23	2490.76	1620.87
TSV82_RS__04520	TSV82_RS__04520				5258.64	3602.05	3965.44	4948.01	5483.59	3369.38
TSV82_RS__04525	TSV82_RS__04525				3294.59	3473.99	3396.26	4436.7	5156.17	4063.48
TSV82_RS__04530	TSV82_RS__04530				3066.91	2977.39	3871.9	4285.17	4790.89	4907.93
TSV82_RS__04535	TSV82_RS__04535				2599.52	2207.89	2480.61	1939.54	3086.88	1293.97
TSV82_RS__04545	TSV82_RS__04545				1567.49	2094.31	2649.69	3038.33	3375.45	1879.1
TSV82_RS__04550	TSV82_RS__04550				1517.08	1448.48	1504.87	1181.27	1215	2031.69
TSV82_RS__04565	TSV82_RS__04565				377092	319449	185153	40567.4	46079.9	39839.9
TSV82_RS__04570	TSV82_RS__04570				3140.34	4157.6	3521.55	3436.3	2134.04	3387.75
TSV82_RS__04575	TSV82_RS__04575				4877.88	3859.88	3029.92		1129.76	616.283
TSV82_RS__04580	TSV82_RS__04580				194130	198664	115966	105686	88031.4	101251
TSV82_RS__04600	TSV82_RS__04600				8008.73	10942.2	7176.38	8651.21	7181.57	6772.47
TSV82_RS__04605	TSV82_RS__04605				10678.9	18442.3	13853.8	25318.1	25783.2	29575.5
TSV82_RS__04610	TSV82_RS__04610				21857.3	15053.9	22401.3	17588.9	17750.1	16885
TSV82_RS__04615	TSV82_RS__04615				54795.2	44117.2	50228.5	37081.7	36405.4	27785.1
TSV82_RS__04620	TSV82_RS__04620				120193	95949.1	114075	86811.1	77793.8	67474.7
TSV82_RS__04625	TSV82_RS__04625				6409.87	8123.45	5962.04	6630.59	5260.23	5256.66
TSV82_RS__04635	TSV82_RS__04635				2411.52	3282.6	3272.08	2052.74	1298.07	1576.47
TSV82_RS__04645	TSV82_RS__04645				4772.85	2942.62	4016.73	4060.18	4261.93	4746.94
TSV82_RS__04650	TSV82_RS__04650				8228.66	8262.14	10635.5	9359.56	8804.97	9996.83
TSV82_RS__04655	TSV82_RS__04655				6086.65	5901.48	5666.68	4323.84	4017.78	4300.9
TSV82_RS__04660	TSV82_RS__04660							1700.82	3090.46	2956.56
TSV82_RS__04665	TSV82_RS__04665				37637.5	41214.3	39968.9	22249.5	27861.7	30670.1
TSV82_RS__04670	TSV82_RS__04670				2900.14	3263.33	3257.8	2804.84	2622.99	3344.08
TSV82_RS__04675	TSV82_RS__04675				12797.2	15031.3	14602	8593.82	9242.73	10013.9
TSV82_RS__04680	TSV82_RS__04680				2689.74	2961.69	3223.28	2839.15	3426.27	2361.62
TSV82_RS__04685	TSV82_RS__04685				2382.19	2770.58	3701.44	7265.43	8234.52	9004.33
TSV82_RS__04690	TSV82_RS__04690				4993.19	6146.32	7190.12	2595.43	2533.15	2925.79
TSV82_RS__04695	TSV82_RS__04695				280774	310067	290628	191996	178772	152501
TSV82_RS__04700	TSV82_RS__04700				1081.06	1037.25	1079.77	2205.7	2286.8	1342.35
TSV82_RS__04705	TSV82_RS__04705				6552.22	7302.28	7528.32	14015.6	13932.4	15350.7
TSV82_RS__04710	TSV82_RS__04710				8808.24	8850.3	10032.4	6033.24	7462.08	6488.91
TSV82_RS__04715	TSV82_RS__04715				7504.96	8060.27	9152.42	7507.93	7833.73	5934.91
TSV82_RS__04720	TSV82_RS__04720				92422.7	107465	98485.6	160977	167264	119032
TSV82_RS__04725	TSV82_RS__04725				23215	24733.4	25298.7	17799.6	15736.5	18996.3
TSV82_RS__04730	TSV82_RS__04730				568168	514710	486131	399412	368810	270690
TSV82_RS__04735	TSV82_RS__04735				3242.01	2392.68	3108.46	3967.86	4331.46	4613.5
TSV82_RS__04740	TSV82_RS__04740				1700.75	2101.31	1993.55	1518.63	2420.19	1518.24
TSV82_RS__04805	TSV82_RS__04805				3018.03	2485.49	2487.26	2082.92	2234.27	3102.54
TSV82_RS__04870	TSV82_RS__04870				2686.97	1836.86	1943.77	3853.15	4353.53	4049.33
TSV82_RS__04875	TSV82_RS__04875				799.094	97.8611
TSV82_RS__04885	TSV82_RS__04885				6193.56	4300.98	7010.08	5635.17	5123.01	7558.24
TSV82_RS__04890	TSV82_RS__04890				8944.46	6563.42	7522.2	10811.6	9838.08	8504.36
TSV82_RS__04900	TSV82_RS__04900				2204.83	1600.3	1686.93	2253.38	3106.81	3507.83
TSV82_RS__04905	TSV82_RS__04905				2283.49	4240.96	3306.57	9259.59	10071.4	10231.5
TSV82_RS__04925	TSV82_RS__04925				1471.12	1661.06	2034.72	3201.37	3276.39	2867.82
TSV82_RS__04930	TSV82_RS__04930				13279.2	15106.6	15030.4	24789.7	23708.7	22714.3
TSV82_RS__04945	TSV82_RS__04945				18277.5	20061.9	18537.3	25344.9	23750.3	25494.5
TSV82_RS__04970	TSV82_RS__04970				1469.51	1048.03	1768.45	2303.1	2080.21	2689.74
TSV82_RS__04975	TSV82_RS__04975				9410.49	10412.1	11598.3	4905.89	4045.82	7363.94
TSV82_RS__04990	TSV82_RS__04990				6158.27	4915.62	4191.49	5954.94	6360.1	5628.58
TSV82_RS__05000	TSV82_RS__05000				8438.76	10105.7	11501.4	56619.9	46137.4	60506.5
TSV82_RS__05020	TSV82_RS__05020				103854	96486.8	147534	352266	372733	562277
TSV82_RS__05025	TSV82_RS__05025				9694.68	7692.46	7987.05	6199.58	5443.8	4385.87
TSV82_RS__05040	TSV82_RS__05040				963.395	1453.82	1715.67	2217.98	1316.2	1254.63
TSV82_RS__05045	TSV82_RS__05045				23083.1	24512.2	19589.2	31182.8	34732.4	30155.6
TSV82_RS__05050	TSV82_RS__05050				9339.98	11959.1	16545.2	8965.28	12672.2	14382.1
TSV82_RS__05055	TSV82_RS__05055				34005.5	36109.8	38188.7	28343.7	29517.5	28402.9
TSV82_RS__05060	TSV82_RS__05060				11579.2	10871	10819.8	11333.2	9523.36	8133.26
TSV82_RS__05065	TSV82_RS__05065				2773.94	3079.1	2461.85	3293.29	3591.32	2827.8
TSV82_RS__05070	TSV82_RS__05070				8928.59	8015.87	8544.24	6415.27	7599.42	6720.4
TSV82_RS__05125	TSV82_RS__05125				26320.3	17402.1	16440.4	15679.5	14046.3	14130.2
TSV82_RS__05130	TSV82_RS__05130				54967.5	49349.7	49696.9	46159	45250	39068.3
TSV82_RS__05135	TSV82_RS__05135				5468.91	4793.96	4364.73	5753.54	4272.32	5292.3
TSV82_RS__05140	TSV82_RS__05140				4395.65	3225.84	4250.37	5545.81	3233.44	4448.68
TSV82_RS__05150	TSV82_RS__05150				1759.08	832.95	478.299	21427.1	31077	37824.5
TSV82_RS__05160	TSV82_RS__05160				15728.2	22069.3	16436.3	25232.9	22705.9	21857.4
TSV82_RS__05165	TSV82_RS__05165				680.534	462.016	273.241
TSV82_RS__05170	TSV82_RS__05170				899.951	485.006	1156.75	889.236	490.935
TSV82_RS__05175	TSV82_RS__05175				2124.26	2576.07	3144	4072.04	4193.16	4879.92
TSV82_RS__05180	TSV82_RS__05180				3584.22	3662.14	3352.3	5264.33	5065.94	6094.68
TSV82_RS__05185	TSV82_RS__05185				23194.2	20435.4	17472.4	12643.7	13095.3	11243.7
TSV82_RS__05190	TSV82_RS__05190				2688.03	2552.33	2548.23	1108.9	1251.59	1137.7
TSV82_RS__05200	TSV82_RS__05200				47125.1	44874.3	49777.5	20138	21800.4	23234.6
TSV82_RS__05205	TSV82_RS__05205				3547.02	4284.02	4581.78	3306.43	3079.14	3863.23
TSV82_RS__05210	TSV82_RS__05210				2318.99	3333.2	5220.45	2761.08	2322.46	2751.2
TSV82_RS__05215	TSV82_RS__05215				33695.8	30521.1	33888.8	32252.6	31674.6	32746.5
TSV82_RS__05220	TSV82_RS__05220				15782.4	15578.5	19614.2	15779.6	16200.9	19386.2
TSV82_RS__05225	TSV82_RS__05225				26362.7	24237.1	26256.8	13453.4	12843.1	11426
TSV82_RS__05230	TSV82_RS__05230				10707.9	11104	11904.1	8556.63	9465.94	8052.64
TSV82_RS__05235	TSV82_RS__05235				2101.53	2438.6	1377.13	4884.37	4737.5	3700.39
TSV82_RS__05270	TSV82_RS__05270				2597.65	1848.64	1532.49	1406.36	1024.59	1330.26
TSV82_RS__05275	TSV82_RS__05275				33132.9	45991.9	48293.5	38195.5	35956.7	39097.9
TSV82_RS__05280	TSV82_RS__05280				14334.4	12392.6	14987.3	13289.7	15251.7	13674.9
TSV82_RS__05285	TSV82_RS__05285				20586.2	17872.8	20651.2	14876.6	12593.3	13911.9
TSV82_RS__05290	TSV82_RS__05290					600.018		2196.67	2446.83	957.455
TSV82_RS__05295	TSV82_RS__05295				21512.8	20057.5	21998.7	25587.2	31823.4	24712
TSV82_RS__05300	TSV82_RS__05300				40043.3	29869.8	27254.7	79307.9	76358.8	50138.7
TSV82_RS__05305	TSV82_RS__05305				8310	14838.3	12355.8	20891.2	18443.9	26507.1
TSV82_RS__05310	TSV82_RS__05310				4310.81	5142.38	4344.3	1165.63	2081.21	1573.18
TSV82_RS__05325	TSV82_RS__05325				2793.97	2693.14	2182.21	1226.35	786.129	1536.59
TSV82_RS__05335	TSV82_RS__05335				19144.9	11746.4	13532.8	12834.2	13269.8	10947
TSV82_RS__05345	TSV82_RS__05345				840.53	446.57	840.095	2559.55	1628.64	1535.47
TSV82_RS__05355	TSV82_RS__05355				409.97	257.822	344.686	1673.22	1924.16	1362.7
TSV82_RS__05385	TSV82_RS__05385				5091.86	5796.46	5591.13	4652.31	5679.68	6314.91
TSV82_RS__05390	TSV82_RS__05390				4207.54	5835.06	6155.59	5049.73	5208.7	4870.53
TSV82_RS__05395	TSV82_RS__05395				3976.84	1002.89	874.281	383.148	886.787	1163.05
TSV82_RS__05405	TSV82_RS__05405				11225	10544.4	11699.1	2136.49	2380.63	1669.39
TSV82_RS__05410	TSV82_RS__05410					1745.77	913.174	2831.83	1193.61
TSV82_RS__05415	TSV82_RS__05415				35935.8	37537.3	28373	31082.9	23181.8	30885.5
TSV82_RS__05420	TSV82_RS__05420				11524.2	8592.73	7042.46	5534.19	7378.69	4637.84
TSV82_RS__05425	TSV82_RS__05425				21856.8	17619.3	28905.4	54743.3	59204.6	57224.3
TSV82_RS__05495	TSV82_RS__05495				3732.06	3458.22	2924.4	2169.58	1998.59	2295.01
TSV82_RS__05500	TSV82_RS__05500				3808.62	5948.81	5801.25	8472.61	8898.64	8982.88
TSV82_RS__05505	TSV82_RS__05505				2328.8	2684.79	2374.73	3915.55	3060.83	3561.07
TSV82_RS__05510	TSV82_RS__05510				46042.9	41246.3	40909.7	61748.6	58697.5	51873.8
TSV82_RS__05520	TSV82_RS__05520				2540.8	1438.96	2013.83	925.075	1332.07	1657.23
TSV82_RS__05530	TSV82_RS__05530				19406.7	23034.9	22419.7	26209.7	26680.8	30237.7
TSV82_RS__05540	TSV82_RS__05540				24042.5	22273.3	21114.1	12515.2	9107.08	9372.6
TSV82_RS__05545	TSV82_RS__05545				3259.81	3516.45	3042.99	2132.88	3054.76	3128.14
TSV82_RS__05555	TSV82_RS__05555				1260.19	654.814	1282.7		1997.14	818.726
TSV82_RS__05575	TSV82_RS__05575				1232.62	1476.33	793.337
TSV82_RS__05585	TSV82_RS__05585				1960.18	2344.72	1829.2	2713.79	2192.76	2105.44
TSV82_RS__05595	TSV82_RS__05595				4122.04	4683.11	4162.97	1520.34	1525.24	1364.22
TSV82_RS__05600	TSV82_RS__05600				6276.65	7514.5	7800.85	9656.55	8640.29	7103.5
TSV82_RS__05610	TSV82_RS__05610				8231.94	10593.2	10842.2	9163.5	10443.3	8692.34
TSV82_RS__05615	TSV82_RS__05615				890.862	1623.35	1812.88	1453.43	1433.31
TSV82_RS__05620	TSV82_RS__05620				3400.79	4655.49	3028.08
TSV82_RS__05630	TSV82_RS__05630				569.08	549.451	537.558		591.198
TSV82_RS__05635	TSV82_RS__05635				2481.93	2745.52	3038.88	3171.1	3274.64	4265.98
TSV82_RS__05645	TSV82_RS__05645				7100.6	6884.34	8547.27	6141.38	6513.39	8725.74
TSV82_RS__05650	TSV82_RS__05650				19413.7	19226.6	19564.6	18179.7	17944.1	16585.9
TSV82_RS__05655	TSV82_RS__05655				5439.84	5388.79	6362.7	4419.87	4617.59	4870.34
TSV82_RS__05660	TSV82_RS__05660				4887.16	4680.59	5343.19	7172.4	7283.21	8238.31
TSV82_RS__05665	TSV82_RS__05665				776.232	968.857	1403.48	1690.67	1259.94	1580.93
TSV82_RS__05670	TSV82_RS__05670				1174.47	1714.05	1551.95
TSV82_RS__05675	TSV82_RS__05675				13781.5	13285.5	13365.1	9911.73	9750.95	8031.98
TSV82_RS__05680	TSV82_RS__05680				10257.2	15655.4	15419	7418.45	8680.47	8104.2
TSV82_RS__05685	TSV82_RS__05685				21758.8	22846	17624.5	23526.4	21445.4	25741
TSV82_RS__05690	TSV82_RS__05690				7298.84	6100.78	6550.9	5880.58	6836.18	3989.42
TSV82_RS__05695	TSV82_RS__05695				8590.15	8226.01	9805.56	11652.9	8890.77	13348.5
TSV82_RS__05700	TSV82_RS__05700				1153.48	1105.02	1214.91	4583.01	4964.45	3066.2
TSV82_RS__05705	TSV82_RS__05705				7907.02	12652.6	10682.6	11182	10159.5	11471
TSV82_RS__05710	TSV82_RS__05710				4097.92	5962.3	5085.73	3306.07	2468.17	2138.22
TSV82_RS__05715	TSV82_RS__05715				1224360	1250370	1343690	1659310	1563290	1485990
TSV82_RS__05720	TSV82_RS__05720				482228	418790	447907	910155	776954	679513
TSV82_RS__05730	TSV82_RS__05730				540.635	544.084	778.447	192.322
TSV82_RS__05735	TSV82_RS__05735				12246.2	12098.6	16979.8	36836.3	34770.4	35808.6
TSV82_RS__05745	TSV82_RS__05745				5857.71	3846.46	6357.3	16147.3	15515.6	11716.6
TSV82_RS__05755	TSV82_RS__05755				5197.29	741.982	3286.82	21203.5	24653.4	18393.1
TSV82_RS__05760	TSV82_RS__05760					975.223	13449	11636.2	10427.8	11519.4
TSV82_RS__05790	TSV82_RS__05790				2681.3	1699.29	2987.62	1429.75	1383.19	1424.98
TSV82_RS__05805	TSV82_RS__05805				3351.5			6658.28	7359.34	7207.69
TSV82_RS__05815	TSV82_RS__05815				15404	9073.43	17822.4	67992.9	69466.1	74111.7
TSV82_RS__05825	TSV82_RS__05825				1902.14	951.829	1322.75	3605.22	2892.47	3111.87
TSV82_RS__05895	TSV82_RS__05895				2679.64	3985.44	3965.62	5491.5	4631.56	4193.03
TSV82_RS__05900	TSV82_RS__05900				36313.6	40802	33226.1	137634	153283	143397
TSV82_RS__05905	TSV82_RS__05905				3579.39	2578.75	3581.78	6119.72	5983.02	3037.4
TSV82_RS__05930	TSV82_RS__05930				13093.2	7093.76	14815.7	16665.9	15948.6	16585.9
TSV82_RS__05935	TSV82_RS__05935				16549.6	10046.8	18642.2	20183	18555.6	18014.4
TSV82_RS__05945	TSV82_RS__05945				1447.77		1361.76	4106.68	2602.61	2322.41
TSV82_RS__05950	TSV82_RS__05950				2709.56	1406.51	3493.59	6549.97	5609.74	5381.6
TSV82_RS__05955	TSV82_RS__05955				21830.9	11182.7	23986.6	78405.6	79207.9	72843
TSV82_RS__05970	TSV82_RS__05970				965.111	1050.41	993.287
TSV82_RS__05975	TSV82_RS__05975				3206.6	961.271	2035.61	2135.84	3099.74	3542.01
TSV82_RS__05985	TSV82_RS__05985				330453	292058	336910	819010	760238	651983
TSV82_RS__05990	TSV82_RS__05990				121698	122793	101663	111826	60882	102221
TSV82_RS__06000	TSV82_RS__06000				16751.3	10253.4	15351.2	20167.1	15594.7	16770.8
TSV82_RS__06030	TSV82_RS__06030				4072.7	4033.09	3184.75	5153.02	4396.12	4884.45
TSV82_RS__06035	TSV82_RS__06035				47591.1	57073.8	60097.9	55406.9	49180.2	30739.3
TSV82_RS__06040	TSV82_RS__06040				4420.78	6154.28	7299.24	4581.65	4200.05	3431.75
TSV82_RS__06050	TSV82_RS__06050				8730.54	9642.13	10418.5	8369.58	7632.49	8203.69
TSV82_RS__06055	TSV82_RS__06055				4696.92	5452.23	5464.16	3089.35	4007.36	2641.49
TSV82_RS__06060	TSV82_RS__06060				2418.7	2625.92	2919.16	1392.39	1974.02	2030.91
TSV82_RS__06065	TSV82_RS__06065				15843	19358.7	23246	17064.1	14959.7	13487.9
TSV82_RS__06070	TSV82_RS__06070				88893.9	66046.5	83338.2	85209.7	66976.1	77056.3
TSV82_RS__06075	TSV82_RS__06075				4956.04	4267.89	5780.32	7043.61	5620.87	5798.43
TSV82_RS__06090	TSV82_RS__06090				7784.45	8872.96	4954.53
TSV82_RS__06095	TSV82_RS__06095					1425.96	1005.05
TSV82_RS__06100	TSV82_RS__06100				516.634	672.049
TSV82_RS__06105	TSV82_RS__06105				4250.91	4299.23	4623.3	1770.23	2165.32	2131.44
TSV82_RS__06110	TSV82_RS__06110				441.217	647.044
TSV82_RS__06120	TSV82_RS__06120				1250.52	812.136	702.849
TSV82_RS__06140	TSV82_RS__06140				2063.68	2023.65	941.593		2133.39
TSV82_RS__06150	TSV82_RS__06150				1839.75	1807.96	871.42
TSV82_RS__06185	TSV82_RS__06185				2583.29	4028.64	2979.91	5048.09	4802.79	3720.71
TSV82_RS__06190	TSV82_RS__06190				2435.85	2699.75	1220.81	2772.73	2780.68	2640.88
TSV82_RS__06195	TSV82_RS__06195				3738.98	4767.81	4095.4	3940.8	4785.18	4146.47
TSV82_RS__06205	TSV82_RS__06205				1079.13	1489.43	1385.5	2148.7	2035.02	1129.38
TSV82_RS__06220	TSV82_RS__06220				1508.7	1696.62	806.504
TSV82_RS__06225	TSV82_RS__06225				3932.45	5385.69	3354.59	4044.39	5088.18	3984.94
TSV82_RS__06230	TSV82_RS__06230				14783.5	20373.4	16910.1	17644.7	17357.3	14693
TSV82_RS__06235	TSV82_RS__06235				6629.72	10714.9	8413.16	11682.7	10790.4	15187
TSV82_RS__06240	TSV82_RS__06240				56608.7	89703.1	71553.1	80036.7	75148.4	63328
TSV82_RS__06245	TSV82_RS__06245				4842.13	5443.98	5252.89	6503.58	7587.21	10415.2
TSV82_RS__06250	TSV82_RS__06250				5551.69	7961.29	8251.17	10509.6	12940.9	11354
TSV82_RS__06255	TSV82_RS__06255				3455.8	4820.18	4149.39	5029.58	7477.68	7726.39
TSV82_RS__06260	TSV82_RS__06260				9125.77	9243.47	9087.2	10805.9	14344	19079.2
TSV82_RS__06265	TSV82_RS__06265				1463.7	2210.65	2526.92	2722.21	3406.89	3715.22
TSV82_RS__06270	TSV82_RS__06270				4139.06	4863.28	4710.8	6497.03	7534.32	7752.16
TSV82_RS__06275	TSV82_RS__06275				1221.41	1120.57	853.032	1735.34	1520.43	2088.63
TSV82_RS__06285	TSV82_RS__06285				5695.06	8261.82	6829.24	6725.51	7283.37	6394.83
TSV82_RS__06290	TSV82_RS__06290				6336.13	10370	8158.36	10827.7	10599	10996.2
TSV82_RS__06295	TSV82_RS__06295				1749.14	2002.69	1473.98	3036.77	2781.73	3392.88
TSV82_RS__06305	TSV82_RS__06305				8972.97	8960.75	8442.42	11029.2	9717.88	9024.72
TSV82_RS__06310	TSV82_RS__06310							601.272	561.619
TSV82_RS__06315	TSV82_RS__06315				32475.7	30783.7	37212	64160	59441.8	61258.6
TSV82_RS__06320	TSV82_RS__06320				3355.15	3829.84	3286.77		751.742	1200.32
TSV82_RS__06325	TSV82_RS__06325				5073.99	4224.34	4484.85	2901.34	4428.35	4418.35
TSV82_RS__06330	TSV82_RS__06330				1606.94	1691.13	2210.77	2596.8	2819.66	2791.01
TSV82_RS__06340	TSV82_RS__06340				11252.5	15888	17408.3	17360.3	16031.7	14554.4
TSV82_RS__06345	TSV82_RS__06345				2567.01	2012.83	2420.34		1246.53	1270.94
TSV82_RS__06350	TSV82_RS__06350				14260.4	15410.6	13280.1	8694.13	11100.3	9065.57
TSV82_RS__06355	TSV82_RS__06355				4417.69	5787.73	5189.28	3371.96	3227	4928.53
TSV82_RS__06360	TSV82_RS__06360				2805.08	1973.29	2585.22	1740.51	2766.71	2353.37
TSV82_RS__06365	TSV82_RS__06365				7885.45	6414.13	6771.97	4089.61	4692.71	3865.7
TSV82_RS__06370	TSV82_RS__06370				12178.9	10796.2	11631.4	11723.3	11032	10189.7
TSV82_RS__06375	TSV82_RS__06375				1188.26	1051.67	1457.72	1179.28	1154.75	1313.56
TSV82_RS__06380	TSV82_RS__06380				19500.7	19414.7	18788.4	17020.8	14524.4	12172.9
TSV82_RS__06385	TSV82_RS__06385				236202	241902	235330	170103	165163	142013
TSV82_RS__06395	TSV82_RS__06395				66635.9	55159.2	56807.5	49900.1	52212.9	43662.5
TSV82_RS__06400	TSV82_RS__06400				637.316	970.028			997.185	719.017
TSV82_RS__06405	TSV82_RS__06405				2184.46	1724.2	2789.92	5767.97	5952.56	6152.86
TSV82_RS__06410	TSV82_RS__06410				4449.18	4156.76	5326.85	6982.13	7117.79	6740.54
TSV82_RS__06415	TSV82_RS__06415				2859.43	2228.19	2402.52	4379.2	4258.42	4471.05
TSV82_RS__06420	TSV82_RS__06420				1668.93	1787	1661.63	2042.32	1876.81	1261.82
TSV82_RS__06425	TSV82_RS__06425				4845.07	2960.03	3993.56	3902.26	3897.62	4550.93
TSV82_RS__06435	TSV82_RS__06435				2246.36	1783.83	2030.15	4335.67	2875.62	3118.8
TSV82_RS__06440	TSV82_RS__06440				20303.6	20182.1	21171.2	15664.4	16742.1	15601
TSV82_RS__06445	TSV82_RS__06445				26115.7	50908	29101.9	48432.2	48941.9	32048.7
TSV82_RS__06455	TSV82_RS__06455				39725.4	41577.5	36556.6	17086	14889.6	14186.1
TSV82_RS__06460	TSV82_RS__06460				1384.83	916.916	1109.45	947.023	1663.15	1546.7
TSV82_RS__06465	TSV82_RS__06465				4097.13	3064.01	3866.38	4239.64	3307.05	3656.81
TSV82_RS__06470	TSV82_RS__06470				2348.77	1890.06	1663.67	2460.5	2459.45	2030.89
TSV82_RS__06475	TSV82_RS__06475				2217.25	1772.72	1554.33	1941.89	2088.56	3639.81
TSV82_RS__06485	TSV82_RS__06485				7358.75	5885.25	6436.03	8166.75	7982.75	8160.48
TSV82_RS__06490	TSV82_RS__06490				5078.28	5545.86	4670.75	5297.18	5327.77	4035.77
TSV82_RS__06510	TSV82_RS__06510					560.055	5341.92		352.276
TSV82_RS__06535	TSV82_RS__06535				298.768		2521.73		639.91
TSV82_RS__06545	TSV82_RS__06545				1622.66	2050.4	2417.98	1865.05	1651.18	1054.93
TSV82_RS__06570	TSV82_RS__06570				61185.9	58613.3	64811.8	205480	183220	146641
TSV82_RS__06580	TSV82_RS__06580				19616.2	20556.4	21626.4	30271.2	32639.7	26315.4
TSV82_RS__06590	TSV82_RS__06590				6144.87	5903.54	6750.87	9793.5	10607	8900.35
TSV82_RS__06600	TSV82_RS__06600				1102.99	1823.77	1743.24		1205.44	341.151
TSV82_RS__06605	TSV82_RS__06605				4980.79	6115.57	5569.45	3761.48	3687.78	5077.77
TSV82_RS__06610	TSV82_RS__06610				57895	76595.5	89088	77914.6	77737.4	89613.2
TSV82_RS__06615	TSV82_RS__06615				24671.7	32283.3	27299.6	32133.1	32867.9	25777.4
TSV82_RS__06620	TSV82_RS__06620				6944.32	7870.35	9395.83	7276.2	10155.9	12645.3
TSV82_RS__06630	TSV82_RS__06630				37414.8	29931.3	36908.6	71302	68655.7	65193.8
TSV82_RS__06635	TSV82_RS__06635				3364.74	3455.92	2397.51	6027.43	6882.56	7648.39
TSV82_RS__06655	TSV82_RS__06655				2392.12	1829.19	2774.55	1951.81	2278.93	1732.76
TSV82_RS__06660	TSV82_RS__06660				4755.01	3478.83	4380.64	4138.25	4107.45	2324.74
TSV82_RS__06670	TSV82_RS__06670				2944.31	2696.17	1760.65	1058.15	417.745	554.835
TSV82_RS__06675	TSV82_RS__06675				11743.8	11531.8	12841.1	5759.74	8111.97	8048.72
TSV82_RS__06685	TSV82_RS__06685				1121.83	1563.09	1220.68	2941.32	3035.56	2499.54
TSV82_RS__06695	TSV82_RS__06695				1217.36	1444.57	1755.69	11174.9	12006.3	15378.7
TSV82_RS__06705	TSV82_RS__06705				14032.7	8223.83	13056	44208.2	39806.4	38705.1
TSV82_RS__06710	TSV82_RS__06710				14161.8	9467.81	8079.55		9691.72
TSV82_RS__06715	TSV82_RS__06715				2599.67	2555.54	2842.75	3757.49	2770.01	2173.05
TSV82_RS__06720	TSV82_RS__06720				2697.62	2901.46	2327.41	2028.65	1770.47	2969.88
TSV82_RS__06725	TSV82_RS__06725				16761.8	16136.9	15192.8	12042.7	11879.9	10109.5
TSV82_RS__06730	TSV82_RS__06730				4804.01	4529.28	4071.03	4762.19	5767.6	5749.53
TSV82_RS__06735	TSV82_RS__06735				4110.99	4054.91	4639.98	3118.25	2175.19	2931.82
TSV82_RS__06745	TSV82_RS__06745				3919.21	5886.68	4275.96	3498.82	2602.5	1513.87
TSV82_RS__06750	TSV82_RS__06750				57215.9	71029.9	60610.4	35359.9	35093.5	27689.3
TSV82_RS__06755	TSV82_RS__06755				847.296	868.135	1010.98	782.817
TSV82_RS__06765	TSV82_RS__06765				6335.36	5521.29	5300.19	4928.92	5187.94	4340.59
TSV82_RS__06770	TSV82_RS__06770				3089.26	3263.83	3847.07	7110.62	6862.89	8315.43
TSV82_RS__06780	TSV82_RS__06780				3829.51	3248.27	2879.13	2056.44	2315.44	2287.96
TSV82_RS__06790	TSV82_RS__06790				15992	18660.5	14216.6	9443.33	8357.62	8935.05
TSV82_RS__06795	TSV82_RS__06795				3515.2	2945.05	3394.81	2464.39	2790.81	3787.16
TSV82_RS__06800	TSV82_RS__06800				2403.33	1340.22	2016.26	6490.89	6257.73	5033
TSV82_RS__06805	TSV82_RS__06805				2473.38	1038.59	2469.9	5065.73	3602.29	4047.62
TSV82_RS__06815	TSV82_RS__06815				2268.92	1858.48	2786.58	2591.06	3749.11	3772.97
TSV82_RS__06820	TSV82_RS__06820				1564.2	1675.44	2170.49	1455.45	1388.93	2645.59
TSV82_RS__06825	TSV82_RS__06825				92221.5	90890.2	66412.8	47681.4	43156.4	34508.1
TSV82_RS__06830	TSV82_RS__06830				214453	208009	162422	91525	88358.8	88598.1
TSV82_RS__06840	TSV82_RS__06840				1513.92	1118.35	1667.62	1966.5	1314.47	668.927
TSV82_RS__06855	TSV82_RS__06855				10659.3	10674.4	8863.19	4172.74	5194.51	4709.63
TSV82_RS__06860	TSV82_RS__06860				1196.01	1821.64	1970.88	1125.11	1596.48	2250.38
TSV82_RS__06870	TSV82_RS__06870				12795.1	5214.25	10102.2	53268.4	54834.4	58332.1
TSV82_RS__06875	TSV82_RS__06875				3946.94	1808.76	3709.51	9978.05	13608.6	10976
TSV82_RS__06890	TSV82_RS__06890				2546.59	638.581	895.15	581.136	808.437	1347.25
TSV82_RS__06905	TSV82_RS__06905				1447.02	2204.4	2962.88	3258.84	2445.96	5653.69
TSV82_RS__06910	TSV82_RS__06910				78531.1	70461	71919.7	206388	188861	159479
TSV82_RS__06915	TSV82_RS__06915				213260	262902	219330	162761	183009	157857
TSV82_RS__06930	TSV82_RS__06930				16162.6	19494	18900	17504.1	18201.6	13394
TSV82_RS__06935	TSV82_RS__06935				1586.69	1743.38	1600.74	1018.17	1317.88	1239.8
TSV82_RS__06945	TSV82_RS__06945				17082.5	17001.7	15539.2	13680	15386.7	12811.9
TSV82_RS__06950	TSV82_RS__06950				10855.2	10291.4	8816.87	4419.71	6030.08	3049.23
TSV82_RS__06965	TSV82_RS__06965				15270.1	16169.9	15999	9434.41	11563.9	9285.97
TSV82_RS__06970	TSV82_RS__06970				5959.27	5147.46	4565.62	3668.29	4825.51	3461.23
TSV82_RS__06975	TSV82_RS__06975				11619.4	11262.6	12425.2	13737.9	13972.9	12867.7
TSV82_RS__06980	TSV82_RS__06980				8180.43	9605.25	9968.9	7990.73	7967.12	7256.14
TSV82_RS__06990	TSV82_RS__06990				5339.8	4306.37	4446.83	5801.38	5134.13	4609.24
TSV82_RS__06995	TSV82_RS__06995				9236.98	8250.55	10245.6	7949.33	7174.23	6472.75
TSV82_RS__07000	TSV82_RS__07000				8629.6	9637.75	12110.2	12721.8	11551.1	11043.7
TSV82_RS__07005	TSV82_RS__07005				12922.6	14092.8	13652.5	10564.1	10141	7608.13
TSV82_RS__07015	TSV82_RS__07015						576.195	5645.91	8312.22	6018.02
TSV82_RS__07025	TSV82_RS__07025				1150.79	889.622	1192.03	708.432	866.497
TSV82_RS__07050	TSV82_RS__07050				130887	127554	131354	78974.7	79864.6	60643.4
TSV82_RS__07055	TSV82_RS__07055				51805.5	54080.5	51666.1	44264.7	44818.1	40435.3
TSV82_RS__07060	TSV82_RS__07060					353.992		1048.42	277.69	955.288
TSV82_RS__07065	TSV82_RS__07065				3831.24	3582.77	4044.68	2690.16	2250.34	1870.42
TSV82_RS__07070	TSV82_RS__07070				4193.63	3350.61	3292.17	2228.57	1693.56	1143.38
TSV82_RS__07075	TSV82_RS__07075				685.533	1286.86	1495.82	1023.59	2022.04	2057.29
TSV82_RS__07085	TSV82_RS__07085				15057.8	18357.8	18756.3	15112.3	14886.4	15208.1
TSV82_RS__07090	TSV82_RS__07090				5048.97	3330.84	4909.75	5931.72	4699.98	5686.22
TSV82_RS__07100	TSV82_RS__07100				1003.83	944.611	665.517	755.796	969.409	366.208
TSV82_RS__07105	TSV82_RS__07105				7476.74	8799.23	7249.99	9903.87	9889.23	10962.4
TSV82_RS__07115	TSV82_RS__07115				566.569	1186.62
TSV82_RS__07130	TSV82_RS__07130				921.997	329.846	1113.79	889.006		473.757
TSV82_RS__07150	TSV82_RS__07150				591.322		539.784			721.741
TSV82_RS__07170	TSV82_RS__07170				1992.32	3263.15	3667.58	3336.73	2992.75	3214.22
TSV82_RS__07175	TSV82_RS__07175				19791.3	20864.1	15712.9	10806.6	14526	11919
TSV82_RS__07180	TSV82_RS__07180					1376.92	1492.82	2034.44	1802.94	2812.82
TSV82_RS__07185	TSV82_RS__07185				7668.26	7214.77	7479.55	8312.77	10550.5	10548.7
TSV82_RS__07190	TSV82_RS__07190				1835.36	2194.2	2669.51	3720.68	2393.89	2642.51
TSV82_RS__07195	TSV82_RS__07195				6046.34	4959.14	6115.88	2948.29	4158.47	3912.39
TSV82_RS__07200	TSV82_RS__07200				8920.17	8469.38	10112.5	5117.3	2539.3	2572.22
TSV82_RS__07205	TSV82_RS__07205				16455	19652.7	20783.9	19913.9	17591.6	19001.5
TSV82_RS__07210	TSV82_RS__07210				57805.1	60077.6	55473.2	40045.9	36233	30279.7
TSV82_RS__07215	TSV82_RS__07215				9749.22	10414.4	10299.3	10152.6	9549.94	8792.88
TSV82_RS__07220	TSV82_RS__07220				4229.8	3352.7	4091.36	6094.01	6204.35	3976.09
TSV82_RS__07225	TSV82_RS__07225				132143	112238	118256	156287	153484	115767
TSV82_RS__07230	TSV82_RS__07230				29863.6	30636.2	34923.7	44822.4	53524.4	46473.7
TSV82_RS__07235	TSV82_RS__07235				39778.3	37850.7	58636.7	69174.6	81059.1	92442.1
TSV82_RS__07240	TSV82_RS__07240				224771	358701	276963	465598	469870	503623
TSV82_RS__07250	TSV82_RS__07250				9288.53	11479.6	11202	4779.89	5262.15	4405.3
TSV82_RS__07255	TSV82_RS__07255				50016	64086	74350.1	35112.3	38323.5	43083.5
TSV82_RS__07260	TSV82_RS__07260				705.852	440.578	798.179	574.048		315.571
TSV82_RS__07265	TSV82_RS__07265				3407.91	4043.09	4794.44	3292.26	3950.59	2921.85
TSV82_RS__07275	TSV82_RS__07275				17968.9	19821.7	16893.4	12225.2	8627.89	9614.44
TSV82_RS__07280	TSV82_RS__07280				8469.6	9322.33	7563.21	3184.18	4193.33	3778.49
TSV82_RS__07290	TSV82_RS__07290				28195.3	26283.2	25613.6	14783.9	15675.3	16588.2
TSV82_RS__07295	TSV82_RS__07295				1353.79	1652.5	1041.42	446.48
TSV82_RS__07300	TSV82_RS__07300				5933.06	4857.08	6960.33	5614.41	5126.24	4486.19
TSV82_RS__07305	TSV82_RS__07305				6042.68	5225.85	4641.9	3476.17	3723.41	3463.19
TSV82_RS__07310	TSV82_RS__07310				9497.38	10752.6	8230.91	10991.4	9557.48	8233.26
TSV82_RS__07315	TSV82_RS__07315				100368	98467.9	71746	75891	75390.1	63321.1
TSV82_RS__07325	TSV82_RS__07325				3061.59	2875.61	3122.15	1392.9	2934.05	2121.37
TSV82_RS__07355	TSV82_RS__07355				2547.68	1619.5	1539.13	2059.43	2165.43	1829.25
TSV82_RS__07360	TSV82_RS__07360				3184.7	3950.54	3667.42	5273.99	5451.33	7102.2
TSV82_RS__07370	TSV82_RS__07370				1591.57	1848.48	2099.85	1774.18	3047.68	2999.66
TSV82_RS__07375	TSV82_RS__07375				12697	10118.8	12826.7	14113.2	14954.8	13177.3
TSV82_RS__07380	TSV82_RS__07380				30381.6	26185.7	26150	32044.5	30116.1	25239.5
TSV82_RS__07385	TSV82_RS__07385				23953.6	27074.5	23809.7	23591.3	22789.7	21221.9
TSV82_RS__07400	TSV82_RS__07400				737.314	327.911	1672.45	8956.69	83247.9	92750.8
TSV82_RS__07410	TSV82_RS__07410				2759.83	1880.7	2349.98	3653.62	3372.22	3070.31
TSV82_RS__07415	TSV82_RS__07415				41188.3	40544	39016	30957.2	28042.1	22025.4
TSV82_RS__07420	TSV82_RS__07420				19417.1	16955.3	18907.2	19572.5	19283.6	21105
TSV82_RS__07425	TSV82_RS__07425				5425.48	3797.82	6146.9	5404.9	4531.05
TSV82_RS__07430	TSV82_RS__07430				20848	18532.5	18558.1	13123.5	12543	9283.32
TSV82_RS__07435	TSV82_RS__07435				7113.27	7502.54	7099.67	5750.37	5801.19	3972.62
TSV82_RS__07440	TSV82_RS__07440				4035.88	3413.79	3949.54	2277.25	2604.39	1223.66
TSV82_RS__07450	TSV82_RS__07450				4598.97	4486.29	5008.64	4525.71	4536.73	5417.67
TSV82_RS__07455	TSV82_RS__07455						166.685
TSV82_RS__07460	TSV82_RS__07460				4595.67	4294.51	3738.13	4698.08	4630.19	4046.48
TSV82_RS__07465	TSV82_RS__07465				7378.7	8253.92	9100.15	11250.1	7028.29	10343.6
TSV82_RS__07475	TSV82_RS__07475				978.749	1001.69	1288.14	1505.05	1449.16	1740.98
TSV82_RS__07480	TSV82_RS__07480				3265.19	2951.97	2227.32	2677.07	1598.27	2575.48
TSV82_RS__07485	TSV82_RS__07485				10360.2	7374.34	9454.63	11430.5	11162.1	10241.1
TSV82_RS__07490	TSV82_RS__07490				2781.02	2514.11	2364.93	1540.24	2340.78	1823.94
TSV82_RS__07495	TSV82_RS__07495				1408.56		972.352	1322.41		544.734
TSV82_RS__07500	TSV82_RS__07500				2738.77	2799.24	3474.53	3330.05	3904.73	2991.81
TSV82_RS__07505	TSV82_RS__07505				4323.86	5244.33	4275.78	7166.03	7167.22	4084.91
TSV82_RS__07535	TSV82_RS__07535				38426.8	26380.1	42289.1	30876	29430.5	30364.4
TSV82_RS__07540	TSV82_RS__07540				119001	75397.2	118675	125069	121220	101317
TSV82_RS__07550	TSV82_RS__07550				11036.1	6195.32	14980.9	19063	17958.3	19052.9
TSV82_RS__07555	TSV82_RS__07555				4130.78	1589.49	3063.76	895.495	680.752	542.579
TSV82_RS__07560	TSV82_RS__07560				19738.5	5961.85	15628.7	2389.21	3491.27	3047.38
TSV82_RS__07565	TSV82_RS__07565				2904.58	2221.43	2111.09	4167.7	4001.96	4125.52
TSV82_RS__07575	TSV82_RS__07575				1779.23	1784.43	2009.31	2119.91	1215.54	1213.64
TSV82_RS__07580	TSV82_RS__07580				28964.1	34852.8	27485.8	13256.3	9144.15	14777.9
TSV82_RS__07585	TSV82_RS__07585				2134.07	1146.64	1307.24	635.714	1858.21
TSV82_RS__07590	TSV82_RS__07590				8690.5	10744.1	11234.5	7961.92	8783.76	8113.83
TSV82_RS__07595	TSV82_RS__07595				4888.88	6087.62	5967.45	9019.55	7298.78	5896.36
TSV82_RS__07600	TSV82_RS__07600				6372.46	5318.85	4684	2758.8	5158.78	4336.21
TSV82_RS__07605	TSV82_RS__07605				14224.5	15423.2	16717.2	25374.9	22294.5	20228.2
TSV82_RS__07610	TSV82_RS__07610				6913.55	5865.59	4338.05	5633.91	6198.11	5517.81
TSV82_RS__07615	TSV82_RS__07615				18700.9	15207.4	14744.2	11069.4	14353.2	13469.1
TSV82_RS__07620	TSV82_RS__07620				3362.51	3210.08	3344.41	5298.35	4004.17	4436.5
TSV82_RS__07625	TSV82_RS__07625				10960.5	11138.2	13572.7	10788.2	10225.9	11317.8
TSV82_RS__07630	TSV82_RS__07630				15197.4	15096.2	16831.6	18219.2	16749.6	14429.6
TSV82_RS__07635	TSV82_RS__07635				4182.82	4856.3	5087.48	2131.86	2042.97	3440.66
TSV82_RS__07645	TSV82_RS__07645				2265.57	1509.46	1084.59	4293.79	4419.29	3459.35
TSV82_RS__07650	TSV82_RS__07650				29238	30264	30362.5	16868.8	22213.2	16581.1
TSV82_RS__07680	TSV82_RS__07680				5559.33	3919.72	5918.06	5672.83	5317.58	5610.98
TSV82_RS__07685	TSV82_RS__07685				1047.5	768.492	512.868	3265.76	4064.16	1890.69
TSV82_RS__07690	TSV82_RS__07690				17001.6	17022.8	17120.4	15123.1	16116.9	13425.1
TSV82_RS__07700	TSV82_RS__07700				2368.58	1316.77	2021.44	2983.75	3144.11	3064.48
TSV82_RS__07705	TSV82_RS__07705				7874.73	6854.53	6992.3	6106.96	5782.96	5624.53
TSV82_RS__07720	TSV82_RS__07720				1454.12	1238.05	1257.6
TSV82_RS__07725	TSV82_RS__07725				3712	4236.13	3739.52	1673.5	1713.36	1331.95
TSV82_RS__07730	TSV82_RS__07730				797.272	756.142	1051.19		568.572	1078.75
TSV82_RS__07735	TSV82_RS__07735				38057.5	50576.7	33359.4	48071.9	46842.2	42579.4
TSV82_RS__07740	TSV82_RS__07740				1351.1	966.722	995.319
TSV82_RS__07745	TSV82_RS__07745				653.402		806.105	942.871
TSV82_RS__07750	TSV82_RS__07750					2804.38	1777.19	2012.22	2914.76
TSV82_RS__07755	TSV82_RS__07755				72784.8	78303.7	47695.3	34791.9	36757.4	34641.9
TSV82_RS__07760	TSV82_RS__07760				1070.11	1474.75	1352.74	1247.82	705.466	489.42
TSV82_RS__07765	TSV82_RS__07765				41266.1	28372.8	34688.5	13591	11332.8	14769.2
TSV82_RS__07775	TSV82_RS__07775				1008.15	707.734	723.86	808.859	1008.19	1034.56
TSV82_RS__07780	TSV82_RS__07780				4264.71	4175.21	4245.69	6550.15	4746.9	5922.3
TSV82_RS__07785	TSV82_RS__07785				1073.24	1437.56	1387.9	574.724	831.119
TSV82_RS__07790	TSV82_RS__07790				1729.92	1534.91	1514.02	830.047	795.322	422.082
TSV82_RS__07800	TSV82_RS__07800				1914.73	1681.86	1392.72		1322.31
TSV82_RS__07805	TSV82_RS__07805				2607.19		691.084	26848.1	22808.6	18758.6
TSV82_RS__07835	TSV82_RS__07835				7167.45	8704.89	7647.1	15585.7	9361.41	11994.4
TSV82_RS__07845	TSV82_RS__07845				9967.53	9360.19	8995.39	19428.1	20870.5	19237.1
TSV82_RS__07850	TSV82_RS__07850				2778.44	3615	4534.24	8097.17	6991.86	8485.55
TSV82_RS__07855	TSV82_RS__07855				2870.79	2463	2597.73	7812.93	7335.71	6819.54
TSV82_RS__07860	TSV82_RS__07860				4337.91	4895.64	5020.39	4161.81	4341.71	3942.18
TSV82_RS__07865	TSV82_RS__07865				14098.1	12704.9	14941.9	20918.7	21359.9	20135.9
TSV82_RS__07870	TSV82_RS__07870				239.895		128.308	530.743		716.629
TSV82_RS__07875	TSV82_RS__07875				550.4		796.349	1332.74	1407.4	1493.05
TSV82_RS__07885	TSV82_RS__07885				41303.7	53089.6	64127.1	89665.5	73532.6	77516.3
TSV82_RS__07890	TSV82_RS__07890				38520.3	46244.3	54803.3	84457.8	78966.8	72188.2
TSV82_RS__07895	TSV82_RS__07895				31529.1	37840	32515.9	38447	42268.7	23600.4
TSV82_RS__07900	TSV82_RS__07900				77927.3	85780.7	74335.3	270724	226528	218317
TSV82_RS__07905	TSV82_RS__07905				2096.71	2815.13	1965.96	3935	2321.79	2846.85
TSV82_RS__07910	TSV82_RS__07910				10396.4	10249.3	10106.9	17867	18097.2	15871.3
TSV82_RS__07915	TSV82_RS__07915				7281.69	11776.8	11784.9	17215.8	18981.4	18491.4
TSV82_RS__07925	TSV82_RS__07925						2792.97	16516.3	17164.2	18524.4
TSV82_RS__07950	TSV82_RS__07950							17525	27072.5	14109.9
TSV82_RS__07955	TSV82_RS__07955					495.066	180.408	5783.31	5839.88	6733.57
TSV82_RS__07965	TSV82_RS__07965				246.44	906.059	563.937	2264.67	2455.76	1325.84
TSV82_RS__07970	TSV82_RS__07970				833.855	616.9	1000.55		246.734
TSV82_RS__07980	TSV82_RS__07980				1286.92	2498.35	2351.53	6708.08	7721.45	5897.05
TSV82_RS__07990	TSV82_RS__07990				4546.48	4005.58	2950.19	1752.65	1746.81	563.364
TSV82_RS__07995	TSV82_RS__07995				28667.5	42868.2	34934.1	29557.7	33082.1	42217.7
TSV82_RS__08000	TSV82_RS__08000				13243.2	10419.3	11950.4	47818.5	42092.6	30488.1
TSV82_RS__08010	TSV82_RS__08010				4143.02	3674.88	3868.7	14596.1	16587.2	9661.75
TSV82_RS__08015	TSV82_RS__08015				10091.9	11268	12304.4	11854.4	11016.3	14268.5
TSV82_RS__08020	TSV82_RS__08020				7813.19	6288.4	6423.65	7130.9	6797.67	5576.22
TSV82_RS__08030	TSV82_RS__08030				2344.44			2391.41	2263.11	3431.5
TSV82_RS__08035	TSV82_RS__08035				370.203	1026.8	2624.47	4133.7	2447.79	2692.87
TSV82_RS__08040	TSV82_RS__08040				5252.4	4874.33	3204.43	3287.69	3203.86	2730.88
TSV82_RS__08050	TSV82_RS__08050				4021.38	3463.98	4531.06	3197.07	3217.54	3672.23
TSV82_RS__08055	TSV82_RS__08055				940.199		1032.16	962.37		858.486
TSV82_RS__08060	TSV82_RS__08060				18165.8	15644.4	14579.1	8199.11	9522.13	8422.81
TSV82_RS__08065	TSV82_RS__08065				18959.8	17545.3	18339.7	17245	19674.3	14793
TSV82_RS__08070	TSV82_RS__08070				2152.15	2468.06	2059.74	1246.49	1547.44	1349.6
TSV82_RS__08080	TSV82_RS__08080				3672.8	3557.68	4208.01	2833.03	1969.84	2473.63
TSV82_RS__08090	TSV82_RS__08090				12811.3	13946	12089.5	13557.2	14196.8	13320.9
TSV82_RS__08095	TSV82_RS__08095				18032.4	18635.6	19641.3	20240.7	20177.1	16881.6
TSV82_RS__08100	TSV82_RS__08100				5129.71	7130.15	8054.86		1496.18	3277.56
TSV82_RS__08105	TSV82_RS__08105				10966.7	12952.4	9096.91	13749.1	14839.4	12688.9
TSV82_RS__08115	TSV82_RS__08115				2098.05	2088.13	2222.53	1860.1	2089.5	1815.41
TSV82_RS__08120	TSV82_RS__08120				1016.38	636.05	703.369
TSV82_RS__08125	TSV82_RS__08125				13494.9	13662.4	11180.6	17859.5	17634.1	18141.6
TSV82_RS__08130	TSV82_RS__08130				2604.39	4411.76	6040.33	5876.21	4613.19	7405.61
TSV82_RS__08135	TSV82_RS__08135				3285.03	3853.1	5133.33	4181.68	5332.87	2895.98
TSV82_RS__08145	TSV82_RS__08145				1377.24	1725.76	1986.31	3203.39	2537.52	3861.18
TSV82_RS__08150	TSV82_RS__08150				884.603	1442.33	1184.81	2517.05	2109.32	1613.18
TSV82_RS__08155	TSV82_RS__08155				5085.42	5009.38	5926.74	3315.1	3131.89	4158.87
TSV82_RS__08165	TSV82_RS__08165				2360.19	1958.51	1312.96	1031.16	859.671	1543.16
TSV82_RS__08170	TSV82_RS__08170				2371.7	2242.16	2390.6		2574.49	3136.63
TSV82_RS__08185	TSV82_RS__08185				7427.33	9557.05	14303.9	4127.75	4655.96	3866.27
TSV82_RS__08190	TSV82_RS__08190				4464.21	4315.06	4288.64	3541.92	3290.14	3102.5
TSV82_RS__08195	TSV82_RS__08195				8582.13	7467.43	7535.45	5385.6	6634.72	4957.89
TSV82_RS__08200	TSV82_RS__08200				10695.7	8921.66	9583.73	26834.7	24509.3	28298.7
TSV82_RS__08210	TSV82_RS__08210				4100.44	3282.41	4174	5135.38	5933.42	5534.63
TSV82_RS__08215	TSV82_RS__08215				871.854	377.762	774.065
TSV82_RS__08230	TSV82_RS__08230				14961.6	9845.22	14676.5	28320.5	28560.5	25534.5
TSV82_RS__08235	TSV82_RS__08235				3695.09	3493.97	3382.49	4961.25	5003.84	2998.9
TSV82_RS__08240	TSV82_RS__08240				5350.23	4570.19	3192.92	1058.16	887.895	278.555
TSV82_RS__08270	TSV82_RS__08270				1756.16	1823.46	1766.58	1521.96	580.566	1382.19
TSV82_RS__08290	TSV82_RS__08290				9164.41	9415.71	9258.43	11955.9	10941.3	13542.1
TSV82_RS__08295	TSV82_RS__08295				1148.43	1703.54	2374.01	4667.47	3432.25	2372.86
TSV82_RS__08300	TSV82_RS__08300				6997.75	7173.7	7541.71	3531.78	4762.84	3766.14
TSV82_RS__08310	TSV82_RS__08310				795.213	1055.37	941.838	2115.52	2437.57	3180.63
TSV82_RS__08315	TSV82_RS__08315				484.285	1754.35	1337.86	1164.28	1567.94	906.475
TSV82_RS__08320	TSV82_RS__08320				2528.61	2697.09	2925.87	3756.77	4185.15	3071.59
TSV82_RS__08325	TSV82_RS__08325				5514.35	5962.95	5524.37	14043.7	13874.4	7298.4
TSV82_RS__08330	TSV82_RS__08330				3102.98	2981.85	3210.22	4399.97	5279.96	3920.62
TSV82_RS__08340	TSV82_RS__08340				7433.71	7473.85	14324.6	10156.6	9385.92	7055.48
TSV82_RS__08345	TSV82_RS__08345				9914.94	8437.47	10395.2	8148.34	8112.44	8627.78
TSV82_RS__08350	TSV82_RS__08350				7279.01	7847.77	9233.96	9331.21	6466.12	6401.09
TSV82_RS__08355	TSV82_RS__08355				163248	176999	156655	149742	129551	122589
TSV82_RS__08360	TSV82_RS__08360				113427	98781.5	83927.3	64548.4	66858.6	62128.3
TSV82_RS__08365	TSV82_RS__08365				279929	295210	233967	132554	121512	111367
TSV82_RS__08370	TSV82_RS__08370				112078	129450	115432	84090.9	90441.6	80375.4
TSV82_RS__08375	TSV82_RS__08375				166541	153769	142313	77303.3	74388.5	68146.2
TSV82_RS__08385	TSV82_RS__08385				33243.3	29275.5	25424.9	16807.7	26012.8	35179.1
TSV82_RS__08390	TSV82_RS__08390				5025.7	8591.44	9373.18	10029.9	8664.66	11455.3
TSV82_RS__08395	TSV82_RS__08395				82485.6	119548	94928.7	94335.4	90885.2	90825.8
TSV82_RS__08400	TSV82_RS__08400				60899.9	58215.5	41285.2	50026.9	52828.3	29790.6
TSV82_RS__08405	TSV82_RS__08405				126624	140950	107939	78132.3	87817.8	73606.5
TSV82_RS__08410	TSV82_RS__08410				231141	248662	210143	162663	159740	133872
TSV82_RS__08415	TSV82_RS__08415				152698	151084	120528	94421.3	99793.5	76384.9
TSV82_RS__08420	TSV82_RS__08420				156611	216556	189122	181682	211230	201206
TSV82_RS__08425	TSV82_RS__08425				90900.6	122382	98365.5	183637	165615	176284
TSV82_RS__08430	TSV82_RS__08430				391450	384304	294739	195995	186338	195638
TSV82_RS__08435	TSV82_RS__08435				11651.9	12219.9	9311.51	7733.79	5558.72	7661.24
TSV82_RS__08440	TSV82_RS__08440				290169	325251	262018	152914	153705	162684
TSV82_RS__08445	TSV82_RS__08445				9464.1	10578.5	4080.07	977.128	923.871
TSV82_RS__08450	TSV82_RS__08450				33685.8	44363.6	26346.8	38536.7	47982.9	29507.3
TSV82_RS__08455	TSV82_RS__08455				123093	150260	106898	116959	121531	108723
TSV82_RS__08460	TSV82_RS__08460				173081	171573	137808	99972.2	80053.2	110367
TSV82_RS__08465	TSV82_RS__08465				393613	371731	263384	192013	159351	155436
TSV82_RS__08470	TSV82_RS__08470				122069	152446	88939.9	69982.5	59053.6	43937.8
TSV82_RS__08475	TSV82_RS__08475				88942.7	93132	84886	57622.5	66245.7	58829.1
TSV82_RS__08480	TSV82_RS__08480				187831	219488	172874	103281	84469	76036.5
TSV82_RS__08485	TSV82_RS__08485				209447	239811	180082	117908	112135	83731.2
TSV82_RS__08490	TSV82_RS__08490				245177	286679	257809	153408	134650	130567
TSV82_RS__08495	TSV82_RS__08495				211675	259563	215729	186995	209628	191468
TSV82_RS__08500	TSV82_RS__08500				737835	929102	875494	840142	804027	781240
TSV82_RS__08505	TSV82_RS__08505				220368	272452	246954	118347	113228	103096
TSV82_RS__08510	TSV82_RS__08510				89965.5	111655	89187.5	58100	62883.4	66688.7
TSV82_RS__08515	TSV82_RS__08515				158598	144769	137177	109413	140656	92101.2
TSV82_RS__08520	TSV82_RS__08520				5879.77	5419.57	4636.42	1975.22	3322.93	2509.2
TSV82_RS__08525	TSV82_RS__08525				103439	110364	112384	94144.6	102283	102565
TSV82_RS__08530	TSV82_RS__08530				70829.5	79179.9	76119.2	66687.1	73093.8	66670.5
TSV82_RS__08535	TSV82_RS__08535				55487.5	62475.9	65038.1	27822.2	36938.9	28169.4
TSV82_RS__08540	TSV82_RS__08540				324873	381060	297776	187780	183179	192218
TSV82_RS__08545	TSV82_RS__08545				299511	301876	223167	116419	106776	91492.1
TSV82_RS__08550	TSV82_RS__08550				92277.5	121123	87174.7	82053.1	85963.4	82845.4
TSV82_RS__08555	TSV82_RS__08555				65225.1	63089.8	60191.6	65491.1	56691.7	45972.7
TSV82_RS__08615	TSV82_RS__08615					196.378			1121.93
TSV82_RS__08620	TSV82_RS__08620				32793	22535.7	37165.9	13303.7	11095.3	11263.2
TSV82_RS__08625	TSV82_RS__08625				11707.7	8138.06	13731.7	5202.09	3080.56	4717.06
TSV82_RS__08630	TSV82_RS__08630				27383.7	15318.1	31583.9	11450	9959.27	10755.7
TSV82_RS__08635	TSV82_RS__08635				3135.56	1837.34	2584.55	946.09	570.659
TSV82_RS__08640	TSV82_RS__08640				41397	29346.8	43833.6	23748.3	23619.6	20362.7
TSV82_RS__08645	TSV82_RS__08645				4673.35	4217.25	5581.59	2013.1	2554.8	2592.31
TSV82_RS__08650	TSV82_RS__08650				2770.23	2828.76	3907.56	4021.17	3339.69	3545.21
TSV82_RS__08655	TSV82_RS__08655				1513.29	1146.75	1917.78	1040.36		247.247
TSV82_RS__08660	TSV82_RS__08660				1292.83	1665.2	1915.02	3051.95	3730.6	2519.49
TSV82_RS__08665	TSV82_RS__08665				18953.6	4267.57	19377.7	7060.63	6664.36	7697.31
TSV82_RS__08675	TSV82_RS__08675				1149.56	610.182	1033.44	1113.03	345.861
TSV82_RS__08680	TSV82_RS__08680				23385.1	28623.4	25467.1	9348.25	7632.68	7407.46
TSV82_RS__08685	TSV82_RS__08685				18439.4	26223.2	27354.4	12485.1	11540.5	11292.9
TSV82_RS__08695	TSV82_RS__08695				1313.37	900.803		679.841	1151.44	942.818
TSV82_RS__08700	TSV82_RS__08700				17156	17136.3	15899.8	13921.1	14061.3	12547.4
TSV82_RS__08740	TSV82_RS__08740				8167	8441.25	8526.58	13489.7	15591.4	15418.4
TSV82_RS__08765	TSV82_RS__08765				1918.23	825.296	2335.44		517.689
TSV82_RS__08770	TSV82_RS__08770				6020.93	4678.56	5469.66	7413.54	9009.19	6887.99
TSV82_RS__08775	TSV82_RS__08775				1659.82	1523.74	1296.98	3840.95	2438.95	2527.38
TSV82_RS__08780	TSV82_RS__08780				4080.13	5929.95	5208.46	8236.8	7987.15	9771.55
TSV82_RS__08785	TSV82_RS__08785				7422.3	8626.74	7473.18	14067.9	14981	15225
TSV82_RS__08790	TSV82_RS__08790				1744.21	1870.8	2064.74	8073.56	9938.61	8572.54
TSV82_RS__08805	TSV82_RS__08805					1304.66	1278.77	3902.29	6064.54
TSV82_RS__08820	TSV82_RS__08820				4614.94	3719.63	2850.96	3377.01	4143.29	2977.8
TSV82_RS__08825	TSV82_RS__08825				20490.7	18410	19013	14580.6	12882.1	10017.7
TSV82_RS__08830	TSV82_RS__08830				5083.64	4669.51	4822.5	3207.51	2781.26	2344.35
TSV82_RS__08840	TSV82_RS__08840				2480.2	2022.48	1883.83	1556.61	2049.19	1792.01
TSV82_RS__08850	TSV82_RS__08850				2832.13	3649.28	3172.82	2714.23	1965.86	968.913
TSV82_RS__08860	TSV82_RS__08860				1981.32	1650.87	1722.14	1934.45	1982.2	1581.69
TSV82_RS__08865	TSV82_RS__08865				1259.89	1855.63	1686.39	2961.97	1998.79	2042.64
TSV82_RS__08870	TSV82_RS__08870				96522.1	85664.7	73431.7	57758.6	57178.9	45737.6
TSV82_RS__08875	TSV82_RS__08875				695.193	727.531	608.435	578.547	728.201
TSV82_RS__08885	TSV82_RS__08885				7389.14	4101.13	6836.38	24767.7	25644.1	15426.9
TSV82_RS__08890	TSV82_RS__08890				2288.42	1772.17	2413.32	2943.62	3174.61	3342.57
TSV82_RS__08895	TSV82_RS__08895				53713.1	36309.3	42163.6	39353.2	35088.6	57745.3
TSV82_RS__08900	TSV82_RS__08900				4071.34	2346.31	3746.74	4979.11	5839.53	5922.37
TSV82_RS__08905	TSV82_RS__08905				9314.54	8587.23	8595.08	7814.75	9688.51	7979.38
TSV82_RS__08915	TSV82_RS__08915				34912.1	37976.3	41164.7	27105.7	26406.6	23310.4
TSV82_RS__08920	TSV82_RS__08920				4537.63	6431.45	3840.27		1011.74	1357.8
TSV82_RS__08930	TSV82_RS__08930				2136.56	2073.88	2116.9	376.38	1504.47	3779.29
TSV82_RS__08935	TSV82_RS__08935				1436.42	2563.36	2043.66		464.513
TSV82_RS__08950	TSV82_RS__08950				5435.78	5814.87	5286.56	7225.92	8751.34	7151.99
TSV82_RS__08955	TSV82_RS__08955				428.54	262.877	316.144	216.968	618.777	533.835
TSV82_RS__08960	TSV82_RS__08960				11680.1	20490.4	12003.5	7425.63	5133.93	6001.85
TSV82_RS__08965	TSV82_RS__08965				16455.8	29587	15301.5	10929.4	10176.7	7313.39
TSV82_RS__08970	TSV82_RS__08970				18053.3	34979.9	15538.9	9500.82	7494.29	7996.6
TSV82_RS__08975	TSV82_RS__08975				1752.41	3885.6	2831.63			1108.16
TSV82_RS__08980	TSV82_RS__08980				1317.19	1167.83	1077.01			1593.62
TSV82_RS__08985	TSV82_RS__08985				4909.2	10719.3	5682.34	4017.15	3505.15	3682.15
TSV82_RS__08990	TSV82_RS__08990				2501.4	5340.6	4886.57	2252.42	3225.08	5343.88
TSV82_RS__08995	TSV82_RS__08995				5047.95	10824.7	6456.68	3250.53	1976.12	2964.91
TSV82_RS__09000	TSV82_RS__09000				3909.89	7393.76	4600.76	2868.7	2315.68	2145.94
TSV82_RS__09005	TSV82_RS__09005				1920.74	2404.38	1944	1373.71		1450.5
TSV82_RS__09030	TSV82_RS__09030				8246.21	7744.23	5086.33	39622.3	35419.5	37522.2
TSV82_RS__09050	TSV82_RS__09050				3280.97	3332.94	3471.02	1631.9	1087.47	1189.31
TSV82_RS__09055	TSV82_RS__09055				1703.32	1003.87	1318.26	1218.17	1470.02	1503.69
TSV82_RS__09060	TSV82_RS__09060				2205.71	2045.98	2337.76	2245.7	2212.64	3504.57
TSV82_RS__09065	TSV82_RS__09065				25888	34828.3	24465.7	21796.5	19268	10196.9
TSV82_RS__09070	TSV82_RS__09070				102933	199397	92008.2	35518.2	30486.8	20496
TSV82_RS__09075	TSV82_RS__09075				453.453	647.747	496.201	284.196
TSV82_RS__09080	TSV82_RS__09080				4862.76	6746.87	4282.27
TSV82_RS__09085	TSV82_RS__09085				7164.42	10313	8834.52	2160.48	2146.23	1618.13
TSV82_RS__09090	TSV82_RS__09090				2272.7	3660.12	3532.54		1104.79	732.249
TSV82_RS__09095	TSV82_RS__09095				5970.19	8459.76	6932.8	3109.66	4357.22	1325.63
TSV82_RS__09100	TSV82_RS__09100				14873.8	27226.2	14616.1	7459.24	7154.89	5273.74
TSV82_RS__09105	TSV82_RS__09105				12972.2	19162.3	10667.8	3335.44	2736.22	4496.1
TSV82_RS__09110	TSV82_RS__09110				6054.13	8741.47	7512.98	1874.37	2299.96	2054.55
TSV82_RS__09115	TSV82_RS__09115				7538.8	12792.3	5597.32			1484.45
TSV82_RS__09120	TSV82_RS__09120				2527.83	3981.7	3351.47
TSV82_RS__09140	TSV82_RS__09140				7685.64	10106.6	6758.43	2759.55	1889.2	339.39
TSV82_RS__09145	TSV82_RS__09145				871.21	2890.33	1599.22
TSV82_RS__09155	TSV82_RS__09155				41704.7	50970.4	38685.7	4362.72	4098.4	3654.92
TSV82_RS__09165	TSV82_RS__09165				10955.7	9450.06	9265.58	14292.8	13273.9	12983.4
TSV82_RS__09170	TSV82_RS__09170				1862.85	2571.16	1469.91	1070.46		201.229
TSV82_RS__09175	TSV82_RS__09175					79.6845		1787.17	2037.81	1322.9
TSV82_RS__09180	TSV82_RS__09180				1476.03	1040.22	1221.2	33237.1	23664	25651
TSV82_RS__09200	TSV82_RS__09200				5183.47	5054	7087.79	5122.85	5428.02	4247.65
TSV82_RS__09205	TSV82_RS__09205				5258.64	3569.24	3759.21	1224.27	1303.89	853.298
TSV82_RS__09210	TSV82_RS__09210				6545.68	3597.3	3345.18	798.785	1671.34	950.757
TSV82_RS__09230	TSV82_RS__09230				7208.72	5167.85	4353.12	29136.1	26952.1	18496
TSV82_RS__09235	TSV82_RS__09235				363.1	1152.56	470.719	456.959		184.157
TSV82_RS__09250	TSV82_RS__09250				6386.91	5612.63	6155.25	5350.87	4541.26	4912.57
TSV82_RS__09255	TSV82_RS__09255				1074.38	565.286		3318.11	1365.91	2075.7
TSV82_RS__09260	TSV82_RS__09260				12458.1	8761.71	8800.02	1278.55	2302.71	1763.17
TSV82_RS__09265	TSV82_RS__09265				15388.6	13234	15559.1	13212.9	13205.7	13592.7
TSV82_RS__09270	TSV82_RS__09270				31359.9	26502.1	31230.4	11653.3	13644.5	12346.2
TSV82_RS__09275	TSV82_RS__09275				1932.2	1251.86	1418.55	820.669	1162.68	2024.21
TSV82_RS__09280	TSV82_RS__09280				3505.99	4609.52	3923.56	3521.66	4036.44	4430.43
TSV82_RS__09290	TSV82_RS__09290				6654.2	5748.86	6375.42	15419.2	15226	16380.2
TSV82_RS__09295	TSV82_RS__09295							369.054	532.229	1104.71
TSV82_RS__09305	TSV82_RS__09305				30081.9	10886	28075.5	35112	45289.4	42162.1
TSV82_RS__09345	TSV82_RS__09345				10854.1	9344.42	12607.4	10767.8	11940.6	9132.26
TSV82_RS__09370	TSV82_RS__09370				807.845	632.096	696.752	2611.62	2968.15	2241.49
TSV82_RS__09395	TSV82_RS__09395				131882	145971	111230	565441	598281	500112
TSV82_RS__09400	TSV82_RS__09400				11325.2	14742.2	13055.6	12116.7	13772.6	12935.8
TSV82_RS__09415	TSV82_RS__09415				7987.45	9798.98	7650.46	5985.89	5157.1	4452.39
TSV82_RS__09420	TSV82_RS__09420				2777.6	2878.88	2189.21	2728.3	2756.27	1702.37
TSV82_RS__09435	TSV82_RS__09435				640.01		379.798
TSV82_RS__09440	TSV82_RS__09440				21239	21204.3	22549.7	22228.7	22651.8	21696.2
TSV82_RS__09445	TSV82_RS__09445				271402	256045	285385	167568	179923	174999
TSV82_RS__09450	TSV82_RS__09450				44739.6	49236.2	53079	31089.8	33956.6	26691.4
TSV82_RS__09455	TSV82_RS__09455				550044	547274	617911	394667	420874	388524
TSV82_RS__09460	TSV82_RS__09460				66220.6	54726.8	50569.3	29741.9	26610.7	33690
TSV82_RS__09465	TSV82_RS__09465				166505	126256	95970	47546.2	49213.7	38155.5
TSV82_RS__09470	TSV82_RS__09470				8552.13	17014.5	26980.6	56160.5	54082.5	71575.5
TSV82_RS__09490	TSV82_RS__09490				15219.3	12665.2	13861.6	15662.8	15314.3	15334
TSV82_RS__09495	TSV82_RS__09495				4243.18	6120.48	6456.84	7306.97	5796.78	7444.15
TSV82_RS__09500	TSV82_RS__09500				2597.41	1550.99	1734.6	1348.89	1851.86	1518.24
TSV82_RS__09505	TSV82_RS__09505				4568.96	4303.28	4802.26	1573.71	2322.57	2168.81
TSV82_RS__09525	TSV82_RS__09525				867.321	901.957	903.097	3409.52	3242.08	1864.89
TSV82_RS__09550	TSV82_RS__09550				2075.23	826.909	2756.24	7164.45	6820	8323.62
TSV82_RS__09570	TSV82_RS__09570				7051.26	6805.27	4630.84	5068.59	4975.22	6456.75
TSV82_RS__09580	TSV82_RS__09580				59179.6	37897.8	49929.6	77788.9	59822.6	70330.9
TSV82_RS__09585	TSV82_RS__09585				2493.49	3687.6	2611.35	4277.21	3649.83	5161.19
TSV82_RS__09590	TSV82_RS__09590				529.913	1539.77	364.595
TSV82_RS__09595	TSV82_RS__09595				8150.59	6667.94	5004.57	2833.55	3441.94	3925.22
TSV82_RS__09600	TSV82_RS__09600				6888.12	10426		6027.04	4455.42	3847.19
TSV82_RS__09605	TSV82_RS__09605				14047.2	11118.5	11433.8	7085.26	7337.31	6286.81
TSV82_RS__09615	TSV82_RS__09615				21572.6	21399.8	17884.1	9476.6	10126.2	12511.4
TSV82_RS__09620	TSV82_RS__09620				5816.63	4298.65	7181.03	9785.34	12920.8	12714.2
TSV82_RS__09625	TSV82_RS__09625				4618.33	3246.14	2832.82	2996.86	3736.18	5040.98
TSV82_RS__09630	TSV82_RS__09630				38984.3	39290.2	42249	49385.5	49581.5	42380.6
TSV82_RS__09635	TSV82_RS__09635				7413.07	8121.81	9207.12	19116.9	15080.3	15484.1
TSV82_RS__09645	TSV82_RS__09645				2918.22		3671.77	5900.14	2502.37
TSV82_RS__09650	TSV82_RS__09650				342250	335166	275933	354014	336459	243150
TSV82_RS__09655	TSV82_RS__09655				2466.98	3419.12	4426.01	5035.08	5873.84	3947.6
TSV82_RS__09665	TSV82_RS__09665				8007.11	9467.32	9323.95	11815.7	10670.8	9989.48
TSV82_RS__09670	TSV82_RS__09670				3733.03	3726.02	4507.88	5547.81	5620.29	3784.61
TSV82_RS__09675	TSV82_RS__09675				884.298	1054.68	1012.84	1907.97	1774.09	1811.38
TSV82_RS__09680	TSV82_RS__09680				1347.74	1320.89	1778.97	2443.22	3334.82	2808.73
TSV82_RS__09685	TSV82_RS__09685				11680.6	10863.8	13037.3	12727.3	13555.1	10747.4
TSV82_RS__09710	TSV82_RS__09710				2673.61	3169.07	2744.86	4668.85	5300.1	3435.06
TSV82_RS__09715	TSV82_RS__09715				1267.69	1106.14	2777.96	2629.85	1750.63	2461.24
TSV82_RS__09745	TSV82_RS__09745				523.741	549.169	557.582	1245.97	1105.68
TSV82_RS__09760	TSV82_RS__09760				2937.87	5974.96	2841.52	769.715		644.075
TSV82_RS__09765	TSV82_RS__09765				3487.73	9165.52	6211.54		991.807	3183.82
TSV82_RS__09770	TSV82_RS__09770				25317.2	36427.6	21223	3142.24	2648.85	2927.41
TSV82_RS__09775	TSV82_RS__09775				7764.82	6800.26	6032.02	1239.01
TSV82_RS__09780	TSV82_RS__09780				621.388	666.772	679.116
TSV82_RS__09795	TSV82_RS__09795				986.278	728.963	648.509
TSV82_RS__09840	TSV82_RS__09840				1814.04	2736.42	2375.46	1014.92	1447.9	1656.31
TSV82_RS__09845	TSV82_RS__09845				1552.45	1530.61	695.538
TSV82_RS__09925	TSV82_RS__09925				429.831	555.005	932.914	1163.92	787.8	864.382
TSV82_RS__09945	TSV82_RS__09945				1161.53	373.017	863.964	1310.91	2603.55	1706.89
TSV82_RS__09950	TSV82_RS__09950					763.456	601.495	1326.55	1122.2	979.887
TSV82_RS__09965	TSV82_RS__09965				15665.7	9479.45	14826.2	9760.96	16448.3	10830.9
TSV82_RS__09970	TSV82_RS__09970				5468.58	2099.2	3030.99
TSV82_RS__10000	TSV82_RS__10000				18939.1	20849.2	20827	12798.5	13286.1	13365.3
TSV82_RS__10005	TSV82_RS__10005				23504.6	26958.5	32486.3	22822.9	25051.5	21010.1
TSV82_RS__10010	TSV82_RS__10010				3696.72	5781.69	6216.75	3887.94	3691.58	4843.2
TSV82_RS__10025	TSV82_RS__10025				17695.7	19900.8	21045.9	14991.9	13392.1	14772.2
TSV82_RS__10030	TSV82_RS__10030							3509.61	3288.18	3344.75
TSV82_RS__10035	TSV82_RS__10035				2099.47	1919.2	1251.75	2300.72	3414.65	2458.99
TSV82_RS__10040	TSV82_RS__10040				865.165	834.971	926.577	818.66	1316.72	610.258
TSV82_RS__10085	TSV82_RS__10085				1054.77	1104.05	610.101
TSV82_RS__10095	TSV82_RS__10095				598.266	1351.72	1141.24		237.945
TSV82_RS__10110	TSV82_RS__10110				2298.43	1605.71	3229.24	2269.75	2408.77	2169.13
TSV82_RS__10115	TSV82_RS__10115				8094.14	9637.46	10209.3	7847.06	8826.97	7562.32
TSV82_RS__10140	TSV82_RS__10140				1370.28	1492.16	1884.73	6157.82	5328.02	4379.18
TSV82_RS__10150	TSV82_RS__10150				3176.42	3271.15	3188.05	1710.77	1510.57	2410.88
TSV82_RS__10155	TSV82_RS__10155				1751.47	1221.28	1896.68	18635.2	12812.7	13487.7
TSV82_RS__10170	TSV82_RS__10170				1095.24	396.205	588.805	979.453	930.372	907.252
TSV82_RS__10180	TSV82_RS__10180				2957.89	3441.55	3499.64	3104.3	3325.43	3106.23
TSV82_RS__10190	TSV82_RS__10190				3025.88	3600.32	4155.73	19075.8	18822.9	22252.9
TSV82_RS__10200	TSV82_RS__10200				4475.25	7622.6	7472.33	23263	32873	29562.3
TSV82_RS__10215	TSV82_RS__10215				858.749	750.815	777.346	1364.17	1796.83	1771.95
TSV82_RS__10220	TSV82_RS__10220					822.207	979.179	1664.31	2443.67	3284.51
TSV82_RS__10240	TSV82_RS__10240				4352.69	4845.42	5354.46	11285.3	13045.2	8512.6
TSV82_RS__10265	TSV82_RS__10265				7316.37	5580.37	7845.29	7983.25	7045.98	4936
TSV82_RS__10270	TSV82_RS__10270				12318.6	12152.3	12497.1	6099.3	4836.11	4350.8
TSV82_RS__10275	TSV82_RS__10275				20039	20321.5	21148.5	22649	24285.2	24800
TSV82_RS__10280	TSV82_RS__10280				1762.17	1787.47	1564.76	1836.6	2106.54	2082.64
TSV82_RS__10290	TSV82_RS__10290				5226.19	6729.63	4899.54	7012.48	4711.87	2867.8
TSV82_RS__10295	TSV82_RS__10295				2313.21	3021.07	2081.84	2950.85	3338.64	3148.73
TSV82_RS__10305	TSV82_RS__10305				6286.79	8953.26	11364	12835.9	11300.2	10313.2
TSV82_RS__10310	TSV82_RS__10310				4094.26	4605.01	4563.63	3054.7	4247.11	3487.59
TSV82_RS__10315	TSV82_RS__10315				1565.96	2431.28	2750.91	2359.55	2081.05	3023.19
TSV82_RS__10320	TSV82_RS__10320				4207.57	3264.44	3516.69	3608.8	3063.69	2540.14
TSV82_RS__10325	TSV82_RS__10325				5769.79	4050.66	3060.5	1636.89	3057.04
TSV82_RS__10335	TSV82_RS__10335				1097.76	1393.3	587.859	875.345	1265.78
TSV82_RS__10340	TSV82_RS__10340				6323	8157.66	8337.73	4391.19	4163.5	2319.55
TSV82_RS__10375	TSV82_RS__10375				1830.62	1655.9	2569.23	846.85	1680.24	1427.51
TSV82_RS__10380	TSV82_RS__10380				52677.9	50625.1	52670.4	34263.6	31901.6	30111.8
TSV82_RS__10385	TSV82_RS__10385				18528.6	24186.4	24117.4	23604	18800.3	18153.5
TSV82_RS__10390	TSV82_RS__10390				16379.3	18134.9	16748.9	8610.89	9599.75	9443.72
TSV82_RS__10395	TSV82_RS__10395				16180.8	17662.7	16210.8	10092.3	9936.62	8288.12
TSV82_RS__10400	TSV82_RS__10400				8902.67	7109.68	6930.31	7321.82	6875.71	6736.6
TSV82_RS__10405	TSV82_RS__10405				9284.43	8386.21	8190.64	8930.4	9601.29	7527.26
TSV82_RS__10420	TSV82_RS__10420				5568.64	3867.42	4714.62	4704.47	3763.3	2279.78
TSV82_RS__10430	TSV82_RS__10430				1185.84	1276.74	1488.49	677.635
TSV82_RS__10435	TSV82_RS__10435				1077.35	1174.65	1030.96	1401.23	1860.74	1893.13
TSV82_RS__10440	TSV82_RS__10440				737.955	718.382	1275.81	4459.33	4974.05	4845.58
TSV82_RS__10450	TSV82_RS__10450				8375.87	9338.1	9185.86	8820.94	7481.37	9630.3
TSV82_RS__10460	TSV82_RS__10460				2742.51	3313.41	3128.95	1099.98	1666.25	1884.03
TSV82_RS__10465	TSV82_RS__10465				7847.92	5772.58	4936.79	3872.18	4259.77	1477.9
TSV82_RS__10470	TSV82_RS__10470				25659.5	23363.8	28070.8	22905.5	21719.8	19637.5
TSV82_RS__10475	TSV82_RS__10475				5395.36	4758.29	5870.81	3333.7	3670.65	3675.67
TSV82_RS__10480	TSV82_RS__10480				74960.4	74179.8	67678	77391.6	74416.7	62897.8
TSV82_RS__10490	TSV82_RS__10490				22986.5	17578.4	16643.7	13019.6	11107.4	12878.5
TSV82_RS__10495	TSV82_RS__10495				4273.36	4738.17	5054.45	3646.14	4751.7	3744.63
TSV82_RS__10500	TSV82_RS__10500				1586.65	1547.59	1144.08
TSV82_RS__10505	TSV82_RS__10505				12189.8	9739.69	9558.79	5075.19	5490.26	3619.28
TSV82_RS__10510	TSV82_RS__10510				8518.02	8655.67	9577.03	9306.85	10976.2	9071.74
TSV82_RS__10515	TSV82_RS__10515				2048.51	2222.94	1735.48
TSV82_RS__10520	TSV82_RS__10520				114858	108195	122579	92953	104254	93402.1
TSV82_RS__10530	TSV82_RS__10530				8500.02	9625.95	6661.72	17442.7	15459.8	17375.7
TSV82_RS__10540	TSV82_RS__10540				3499.48	2928.59	3885.72	4440.37	5356.61	4763.32
TSV82_RS__10565	TSV82_RS__10565				2268.64	2057.41	2123.72	4711.9	3675.53	3572.16
TSV82_RS__10575	TSV82_RS__10575				1567.94	1028.9	1414.85	747.557	1588.71	2321.08
TSV82_RS__10595	TSV82_RS__10595				1690.44	2501.49	1109.49	684.774
TSV82_RS__10600	TSV82_RS__10600				2083.22	3598.6	2983.02		544.581
TSV82_RS__10605	TSV82_RS__10605				2001.51	2700.48	2332.16
TSV82_RS__10610	TSV82_RS__10610				7164.65	13991.9	11127.9	1680.33	2391.01	1874.9
TSV82_RS__10615	TSV82_RS__10615				3459.29	4915.96	3874.85			1386.55
TSV82_RS__10625	TSV82_RS__10625				853.933	1416.56	915.985
TSV82_RS__10630	TSV82_RS__10630				2555.84	2847.7	1832.14		2119.67
TSV82_RS__10655	TSV82_RS__10655					2482.33	2698.58	2420.52	3535.71	2635.1
TSV82_RS__10670	TSV82_RS__10670				97529.3	110314	148491	41470.3	40697.8	42346.9
TSV82_RS__10695	TSV82_RS__10695				2545.21	1365.84	1690.97	2403.09	2027.73	2073.96
TSV82_RS__10700	TSV82_RS__10700				6269.39	12270	7069.25	78900.1	78386.5	57750.2
TSV82_RS__10710	TSV82_RS__10710				70988.8	46750.2	69140.1	57676.3	56666.2	54569.8
TSV82_RS__10715	TSV82_RS__10715				2181.71	2526.53	2070.08
TSV82_RS__10725	TSV82_RS__10725				7148.01	8305.98	8008.37	5897.35	5414.19	3107.62
TSV82_RS__10730	TSV82_RS__10730				6340.31	6347.22	5666.28	5015.28	3926.79	3264.25
TSV82_RS__10755	TSV82_RS__10755				2463.01	1505.98	1250.75
TSV82_RS__10760	TSV82_RS__10760				6433.2	3672.45	5038.46	4459.08	4931.15	5401.23
TSV82_RS__10765	TSV82_RS__10765				3968.24	2643.05	3954.52	4005.4	3257.74	2689.16
TSV82_RS__10770	TSV82_RS__10770				1304.32	636.942	939.95
TSV82_RS__10775	TSV82_RS__10775				2049.85	1494.28	1849.64
TSV82_RS__10780	TSV82_RS__10780				2675.88	1895.6	2625.05	2804.1	3184.35	2939
TSV82_RS__10790	TSV82_RS__10790				22678.9	15998.2	19997	22398.3	24750.7	23359
TSV82_RS__10795	TSV82_RS__10795				1714.06	1718.26	1857.3	2703.08	2078.95	1922.44
TSV82_RS__10805	TSV82_RS__10805				4316.7	5876.74	4558.51
TSV82_RS__10810	TSV82_RS__10810				5297.69	8077.06	6074.52	1661.72	2462	1968.16
TSV82_RS__10830	TSV82_RS__10830				283.153	833.49	765.483	207.953	1125.91
TSV82_RS__10835	TSV82_RS__10835				1349.34	2616.34	1296.88		231.123
TSV82_RS__10845	TSV82_RS__10845				1959.49	3377.4	1403.68
TSV82_RS__10850	TSV82_RS__10850				2069.89	2577.45	1265.5
TSV82_RS__10855	TSV82_RS__10855				891.062	787.848	711.774			346.6
TSV82_RS__10865	TSV82_RS__10865				5670.31	7351.12	7557.62	4198.97	4380.82	5349.81
TSV82_RS__10875	TSV82_RS__10875				1269.51	3873.53	1374.03
TSV82_RS__10905	TSV82_RS__10905				1933.88	2802.07	2672.31	880.717	890.318
TSV82_RS__10915	TSV82_RS__10915				8742.2	5865.62	13208.1	4498.41	4866.97	4450.9
TSV82_RS__10940	TSV82_RS__10940				27111.7	11134.8	27606.7	2010.91	2039.6	2464.95
TSV82_RS__10965	TSV82_RS__10965				1124.55	1192.06	1641.96	947.783	1404.37	2041.88
TSV82_RS__10975	TSV82_RS__10975				7254.03	6937.03	7177.85	6256.05	6304.99	7125.62
TSV82_RS__10980	TSV82_RS__10980				31555.5	36582	47422.4	47975.9	44606.4	45800.4
TSV82_RS__11000	TSV82_RS__11000				3063.86	3637.93	2307.52	15509.1	18506.4	12804.6
TSV82_RS__11005	TSV82_RS__11005				5284.71	4293.06	3926.27	6246.62	6961.49	6723.49
TSV82_RS__11010	TSV82_RS__11010				615.809	824.294	1225.83	744.293
TSV82_RS__11015	TSV82_RS__11015				819.14	1356.38	1728.9	2185.14	2606.99	2182.68
TSV82_RS__11045	TSV82_RS__11045					1477.5		3058.69	3066.91	2963.41
TSV82_RS__11050	TSV82_RS__11050				10209.6	11879.9	11666.4	7499.92	8181.95	6420.61
TSV82_RS__11055	TSV82_RS__11055				6183.24	5616.05	5333.74	8188.96	7072.82	7805.86
TSV82_RS__11060	TSV82_RS__11060				5685.56	5186.56	4174.29	1475.59
TSV82_RS__11065	TSV82_RS__11065				2332.31	3077.15	3093.14	1528.13	2718.57	1593.68
TSV82_RS__11070	TSV82_RS__11070				5678.67	3845.86	4183.67	5215.33	7412.43	5898.41
TSV82_RS__11075	TSV82_RS__11075				5405.27	5237.37	4575.23	3913.13	3701.33	3968.19
TSV82_RS__11085	TSV82_RS__11085				11588.5	11991.4	737.6	4403.3	4294.27	2423.1
TSV82_RS__11090	TSV82_RS__11090				935.056	1679.42	1838.95	2346.75	2445.98	1888.7
TSV82_RS__11100	TSV82_RS__11100				1099.42	995.96	388.109
TSV82_RS__11110	TSV82_RS__11110				2030.97	1464.79	1379.86	10032.6	16211.6	11916.9
TSV82_RS__11130	TSV82_RS__11130				1277.02	1155.04	1481.46	3258.37	1156.68	1792.64
TSV82_RS__11135	TSV82_RS__11135				919.955	1105.85	933.764	857.251	280.039
TSV82_RS__11140	TSV82_RS__11140				1957.33	1068.49	1254.31	765.291	4897.12	1181.82
TSV82_RS__11155	TSV82_RS__11155				4931.12	5093.61	5648.85	5638.37	4166.01	3930.8
TSV82_RS__11160	TSV82_RS__11160				4547.4	3558.59	4993.03	6304.6	5606.19	4657.32
TSV82_RS__11165	TSV82_RS__11165				1196.54	1443.96	1311.65	1338	1497.29	1672.57
TSV82_RS__11170	TSV82_RS__11170				5660.08	4905.17	3891.63	2902.77	2314.23	1563.31
TSV82_RS__11185	TSV82_RS__11185						543.517	1871	1984.79	1756.51
TSV82_RS__11225	TSV82_RS__11225				3854.48	3627.42	4204	5992.83	9674.66	7680.23
TSV82_RS__11235	TSV82_RS__11235					1693.22		16117.8	14987.4	12437.8
TSV82_RS__11240	TSV82_RS__11240				1635.37	1682.05	1756.5	128070	99877.3	94748.5
TSV82_RS__11255	TSV82_RS__11255				5236.7	5295.36	3651.92	6238.02	4403.39	5944.09
TSV82_RS__11275	TSV82_RS__11275				6880.87	5443.96	8804.65	2977.15	3039.65	3378.95
TSV82_RS__11310	TSV82_RS__11310				979.532	899.138	1179.1	1027.72	2110.29	1317.34
TSV82_RS__11315	TSV82_RS__11315				7719.11	5462.14	4917.1	865.395	1582.94	902.204
TSV82_RS__11325	TSV82_RS__11325				1308.51	1707.9	1959.97	883.211	1106.47	996.528
TSV82_RS__11330	TSV82_RS__11330				3737.24	3402.27	3235.03	1537.54	2240.03	2392.32
TSV82_RS__11345	TSV82_RS__11345				10229.6	9576.07	7495.71	13202.7	12842.7	13316.1
TSV82_RS__11350	TSV82_RS__11350				74579.1	64266.7	74717.2	104861	127995	105909
TSV82_RS__11355	TSV82_RS__11355				10641.2	11974.9	10806.9	10856.7	9944.89	9046.58
TSV82_RS__11360	TSV82_RS__11360				1548.9	1866.15	1871.14	1678.12	1617.87	2070.36
TSV82_RS__11365	TSV82_RS__11365				9384.73	9746.82	8249.71	2696.14
TSV82_RS__11375	TSV82_RS__11375				15431.4	13740.5	5099.68	13063.3	12425.8	10703
TSV82_RS__11385	TSV82_RS__11385				1144.35	927.502			252.258
TSV82_RS__11390	TSV82_RS__11390				12807.8	12407.4	10949.8	8484.81	7575.9	7843.22
TSV82_RS__11395	TSV82_RS__11395				3689.15	2842.85	3497.73	5193.97	5669.89	3659.35
TSV82_RS__11400	TSV82_RS__11400				22935.9	21811.6	29435.7	31460.6	45292.3	42176.3
TSV82_RS__11405	TSV82_RS__11405				23620	22911.7	23150.1	22907.8	20625.8	20899
TSV82_RS__11410	TSV82_RS__11410				16128.4	15557	16924.2	15553.2	13518.2	15157
TSV82_RS__11415	TSV82_RS__11415				26530.6	29593.5	22772.1	26247.2	24652.4	20046.6
TSV82_RS__11420	TSV82_RS__11420				12629.8	11556.5	14719.2	13495.8	15961.4	14623.8
TSV82_RS__11425	TSV82_RS__11425				21155.5	18343.8	18729.5	19805.6	22156.1	22820.9
TSV82_RS__11440	TSV82_RS__11440				1463.87	2024.63	2071.52	1189.46	1767.5	2589.26
TSV82_RS__11445	TSV82_RS__11445				17750	15560.8	17198.8	13057.9	12159.6	7787.3
TSV82_RS__11450	TSV82_RS__11450				3858.16	4499.35	4168.54	4358.59	2814.13	2995.58
TSV82_RS__11455	TSV82_RS__11455				556.2	934.903	921.942	395.607
TSV82_RS__11465	TSV82_RS__11465				13831.8	17466.6	18891.5	8809.07	8386.74	10577.2
TSV82_RS__11470	TSV82_RS__11470				1911.37	1857.64	1800.66	1224.13	1762.34
TSV82_RS__11475	TSV82_RS__11475					568.76	718.265	2237.94	1699.96	1984.99
TSV82_RS__11480	TSV82_RS__11480				550.387	660.846	757.008	1081.42	944.402	865.494
TSV82_RS__11485	TSV82_RS__11485				1242.21	1052.83	816.468			480.376
TSV82_RS__11500	TSV82_RS__11500				2298.82	2449.64	2920.71	2065.96	1615.42	791.763
TSV82_RS__11505	TSV82_RS__11505				890.494	659.854	953.515	1033.39	839.12	1158.65
TSV82_RS__11510	TSV82_RS__11510				9251.19	7403.34	7367.81	7957.28	8870.97	6454.67
TSV82_RS__11515	TSV82_RS__11515				4692.89	4366.74	6314.94	6444.83	6321.95	4608.09
TSV82_RS__11530	TSV82_RS__11530				4085.37		2904.94	1416.81	2272.12	1644.21
TSV82_RS__11535	TSV82_RS__11535				43677.8	38420.3	34531.2	19233.2	21723.1	16993.3
TSV82_RS__11540	TSV82_RS__11540				8225.55	6270.41	9250.84	9969.23	9258.78	8439.97
TSV82_RS__11545	TSV82_RS__11545				19126.6	16123.7	18926.5	22531.3	25055.1	16536.8
TSV82_RS__11560	TSV82_RS__11560				1275.98	1001.23	1307.15		1229.31
TSV82_RS__11565	TSV82_RS__11565				46033	47643	44834.6	11552	11718.2	9526.23
TSV82_RS__11590	TSV82_RS__11590				7392.55	4602.27	7868	4393.04	5077.16	5008.79
TSV82_RS__11595	TSV82_RS__11595				1067.76	532.329	1017.99	890.277	924.253	571.409
TSV82_RS__11600	TSV82_RS__11600				4364.57	3593.03	5378.94	2595.84	4347.06	4043.21
TSV82_RS__11605	TSV82_RS__11605				2288.23	987.318	1942.97	2068.4	3634.68	3074.03
TSV82_RS__11630	TSV82_RS__11630				1794.67	1530.75	1238.91	865.609		1627.82
TSV82_RS__11635	TSV82_RS__11635				2393.74	1438.03	1459.88	1123.37	1594.64	832.272
TSV82_RS__11645	TSV82_RS__11645				2835.37	2674.39	2948.46	703.739	172.68	1423.02
TSV82_RS__11660	TSV82_RS__11660				12127.7	12327.2	14577.2	17046.2	15355	15881.8
TSV82_RS__11665	TSV82_RS__11665				995.557	663.695	140.604
TSV82_RS__11675	TSV82_RS__11675				7796.16	7038.31	7591.27	11182.6	8415.37	7693.41
TSV82_RS__11680	TSV82_RS__11680				6871.17	4656.32	5230.71	4118.07	4000.32	5519.77
TSV82_RS__11685	TSV82_RS__11685				9853.96	7242.5	8167.27	4977.93	5980.34	4805.65
TSV82_RS__11690	TSV82_RS__11690				1312.26	2348.38	2014.73	242.357	1603.67	1448.86
TSV82_RS__11695	TSV82_RS__11695				7654.56	7843.05	8849.19	6310.06	6427.82	6654.65
TSV82_RS__11700	TSV82_RS__11700				677.71	839.133	812.873	852.02	867.446	1928.02
TSV82_RS__11705	TSV82_RS__11705				26697	25433.6	24343	22638.2	20790.8	20755.3
TSV82_RS__11710	TSV82_RS__11710				28263.1	27645.4	25874.9	17789.8	14224.2	15101.9
TSV82_RS__11715	TSV82_RS__11715				11216.8	12211.8	11421.5	8946.7	10568.8	10551.4
TSV82_RS__11720	TSV82_RS__11720				5037.08	7946.77	6340.73	13500.7	8325.77	12616.5
TSV82_RS__11725	TSV82_RS__11725				62224.5	66062.6	60417.4	66096.1	51821.1	55458.4
TSV82_RS__11730	TSV82_RS__11730				3626.24	4501.64	5775.05	3984.43	5455.95	5716.34
TSV82_RS__11740	TSV82_RS__11740				1439.76	1560.35	1355.96	1625.31	1713.07	2347.52
TSV82_RS__11750	TSV82_RS__11750				3273.44	3029.09	3173.89	7715.71	6845.79	6823.05
TSV82_RS__11760	TSV82_RS__11760				12498.8	16130	14246.5	58446.7	55963.8	47035.7
TSV82_RS__11765	TSV82_RS__11765				3057.66		2407.16
TSV82_RS__11790	TSV82_RS__11790				1379.95	997.406	1194.63	2253.58	1729.12	2399.9
TSV82_RS__11795	TSV82_RS__11795				5760.27	4455.88	4181.71	7069.9	8013.62	7495.6
TSV82_RS__11810	TSV82_RS__11810				2835.64	2365.79	2033.56	2073.7	1362.92	785.992
TSV82_RS__11815	TSV82_RS__11815				3519.35	2476.18	2127.28	4291.01	3757.32	3394.45
TSV82_RS__11820	TSV82_RS__11820				10257.1	18050.2	11051.4	8410.41	8376.51	6593.76
TSV82_RS__11825	TSV82_RS__11825				26180.8	30241.1	21603.9	28810.7	29451.6	21566.8
TSV82_RS__11835	TSV82_RS__11835				19567.7	10550.7	17623.2	6701.2	7152.16	5339.19
TSV82_RS__11845	TSV82_RS__11845				6162.29	3102.85	6324.55	1034.08	1119.29	1273.93
TSV82_RS__11865	TSV82_RS__11865						471.691	4113.43	4503.91	4300.55
TSV82_RS__11880	TSV82_RS__11880					293.944		2327.04	2766.85	2470.45
TSV82_RS__11890	TSV82_RS__11890							1926.19	2327.8	1375.52
TSV82_RS__11895	TSV82_RS__11895							12436	13703	11400.1
TSV82_RS__11900	TSV82_RS__11900						796.638	9918.35	14948.8	12095.1
TSV82_RS__11905	TSV82_RS__11905						2201.24	8985.9	12249.4	10705.7
TSV82_RS__11910	TSV82_RS__11910							4674.64	5408.48	4382.51
TSV82_RS__11915	TSV82_RS__11915				3022.28			24153.4	32217	20949.8
TSV82_RS__11920	TSV82_RS__11920							4692.42	8409.53	7458.61
TSV82_RS__11925	TSV82_RS__11925				550.536	426.481		8897.05	16524.6	13852.1
TSV82_RS__11930	TSV82_RS__11930				3684.68			4399.18	6607.94	4126.16
TSV82_RS__11935	TSV82_RS__11935							604.105	1585.07	614.263
TSV82_RS__11940	TSV82_RS__11940							15412.9	21222.2	21917.9
TSV82_RS__11950	TSV82_RS__11950							2930.6	5109.04	4277.72
TSV82_RS__11955	TSV82_RS__11955							58714.8	107083	95627.7
TSV82_RS__11960	TSV82_RS__11960					5951.04		5296.56	7251.69	5466.17
TSV82_RS__11965	TSV82_RS__11965							6777.5	11303.5	9302.19
TSV82_RS__11980	TSV82_RS__11980				1094.58	1029.39	1294.34	2822.86	1846.11
TSV82_RS__11985	TSV82_RS__11985				1289.61	1136.74	2301.45
TSV82_RS__11990	TSV82_RS__11990				3441.16	2560.55	2988.69	1854.53	2378.75	2215.72
TSV82_RS__11995	TSV82_RS__11995				684.759	883.36	1190.92	1284.22	2057.58	2435.91
TSV82_RS__12000	TSV82_RS__12000							1438.18	1161.12	2624.22
TSV82_RS__12015	TSV82_RS__12015				62582.9	55193.6	55921.4	2570.65	4215.71	3473.29
TSV82_RS__12035	TSV82_RS__12035				2694.45	2637.92	3926.47	8126.64	7870.38	8800.99
TSV82_RS__12045	TSV82_RS__12045				10189	9722	10157.7	8548.13	9053.35	9435.74
TSV82_RS__12050	TSV82_RS__12050				5024.33	4861.17	5433.79	8154.68	7305.65	8051.05
TSV82_RS__12070	TSV82_RS__12070				13166.6	8278.75	10231.5	9446.46	10813.4	11297.8
TSV82_RS__12075	TSV82_RS__12075				6606.14	6093.38	5920.34	3769.58	4330.39	3706.69
TSV82_RS__12080	TSV82_RS__12080				2304.01	3114.12	3643.06		2105.1	1626.56
TSV82_RS__12085	TSV82_RS__12085				19011.6	16960.9	21479.4	21873.3	19630.4	20470.7
TSV82_RS__12095	TSV82_RS__12095				4413.21	4709.01	7842.57	8826.28	6554.44	10518.1
TSV82_RS__12100	TSV82_RS__12100				3160.21	3482.34	3199.15	3747.68	2361.18	2607.61
TSV82_RS__12105	TSV82_RS__12105				172987	172630	126177	95470.1	85195	57846.7
TSV82_RS__12110	TSV82_RS__12110				46111.4	58123.2	50066.6	28636.9	27073	26626
TSV82_RS__12120	TSV82_RS__12120				4996.59	5791.14	5137.66	2713.88	2489.85	2519.78
TSV82_RS__12125	TSV82_RS__12125				8915.02	6294.77	7455.5	11499.9	7559.3	7017.68
TSV82_RS__12130	TSV82_RS__12130				10855.5	10333.4	9953.65	7421.12	8576.2	8760.27
TSV82_RS__12140	TSV82_RS__12140				816.135	1244.44	834.87
TSV82_RS__12145	TSV82_RS__12145				4292.77	2319.19	3094.32	6684.01	7918.37	5117.92
TSV82_RS__12150	TSV82_RS__12150				5056.75	4973.85	4479.05	1847.18	2454.28	3734.92
TSV82_RS__12155	TSV82_RS__12155				11837.7	10044.2	14383	9017.08	6216.05	8125.56
TSV82_RS__12160	TSV82_RS__12160				19031.7	16347.4	15518	13336.6	14085.5	11713.5
TSV82_RS__12165	TSV82_RS__12165				32835.2	42466.5	25753.3	8437.97	6987.92	9440.62
TSV82_RS__12175	TSV82_RS__12175				2579.81	2380.58	3247.73	4166.91	3365.6	3149.01
TSV82_RS__12180	TSV82_RS__12180				9425.08	6777.88	6987.82	5074.48	5418.16	5287.83
TSV82_RS__12185	TSV82_RS__12185				5917.65	5121.44	4980.97	4825.89	5316.46	3527.27
TSV82_RS__12190	TSV82_RS__12190				3032.56	2211.74	2749.24	1635.64	1801.45	1332.33
TSV82_RS__12195	TSV82_RS__12195				6588.71	4836.43	5615.86	5106.04	5148.2	4109.45
TSV82_RS__12200	TSV82_RS__12200				5360.37	5682.37	6284.95	4871.1	4560.09	3585.84
TSV82_RS__12205	TSV82_RS__12205				1285.93	1091.72	1116.21	1835.89	1285.36	1110.19
TSV82_RS__12210	TSV82_RS__12210				1844.63	2055.94	1928.7	1957.64	1810.9	1484.24
TSV82_RS__12220	TSV82_RS__12220				362.15	178.552
TSV82_RS__12225	TSV82_RS__12225				3399.32	5168.32	6507.05	3147.92	3665.96	3336.05
TSV82_RS__12235	TSV82_RS__12235				11434.7	12031.8	11465.6	5881.54	5450.63	5392.83
TSV82_RS__12245	TSV82_RS__12245				116599	110112	108717	67470.8	74497	72109.3
TSV82_RS__12265	TSV82_RS__12265				4662.23	5412.42	4398.83	10720.7	8555.39	9084.4
TSV82_RS__12295	TSV82_RS__12295					1532.45
TSV82_RS__12340	TSV82_RS__12340				2849.41	1719.43	2920.75	6618.14	5875.58	8901.96
TSV82_RS__12355	TSV82_RS__12355				11844.8		2914.64	83985.6	66081.1	80979.4
TSV82_RS__12360	TSV82_RS__12360				15110.8	3557.36	11113.8	247446	244639	199854
TSV82_RS__12365	TSV82_RS__12365				3204.47			6911.4	9736.34	7656.25
TSV82_RS__12475	TSV82_RS__12475				1988.64	1738.17	1686.76	11556.8	12010.1	9270.57
TSV82_RS__12485	TSV82_RS__12485				4539.57	4012.78	4458.91	6476.72	6861.38	8482.55
TSV82_RS__12495	TSV82_RS__12495				3592.15	3320.81	3236.02	1958.66	1857.85	1148.48
TSV82_RS__12500	TSV82_RS__12500				18462.7	11874.5	17524.5	53511.1	52127.5	40950.3
TSV82_RS__12505	TSV82_RS__12505				3316.59	2921.61	6224.68	6974.96	6224.52	6265.36
TSV82_RS__12515	TSV82_RS__12515				2620.97	2294.46	2273.68	4962.31	4604.56	5974.29
TSV82_RS__12520	TSV82_RS__12520				14559	13817	15894.9	14074.2	13073.4	14626.8
TSV82_RS__12525	TSV82_RS__12525				3640.33	3275	4355.11	4381.99	3924.09	4884.93
TSV82_RS__12530	TSV82_RS__12530				7309.2	8314.57	7922.9	4409.21	5022.99	4387.78
TSV82_RS__12535	TSV82_RS__12535				4805.97	6629.31	5602.18	5865.64	6248.41	5990.27
TSV82_RS__12540	TSV82_RS__12540				3013.82	3531.92	3763.66	5354.93	5052.38	4636.2
TSV82_RS__12545	TSV82_RS__12545				3560.57	4470.49	4038.33	3719.56	3305.68	2964.92
TSV82_RS__12550	TSV82_RS__12550				18270.8	17199.9	14617.1	19953.2	21549.8	20233.7
TSV82_RS__12555	TSV82_RS__12555				36613.7	47513.7	59493	68613.6	64432.9	76293
TSV82_RS__12560	TSV82_RS__12560				5309.19	4093.24	5116.59	3065.11	2963.37	1740.6
TSV82_RS__12565	TSV82_RS__12565				6831.59	6995.18	7782.09	7584.57	6964.77	7517.83
TSV82_RS__12570	TSV82_RS__12570				3386.59	2880.39	3191.14	3475.9	3251.74	2419.23
TSV82_RS__12575	TSV82_RS__12575				14140.4	12386	11538.1	5613.5	4470.87	4852.73
TSV82_RS__12580	TSV82_RS__12580				1872.37	2412.19	3338.79	2775.76	2902.81	3870.9
TSV82_RS__12585	TSV82_RS__12585				24599.7	25316.7	29262.8	22532.7	22018.1	24049.7
TSV82_RS__12600	TSV82_RS__12600				456.641	469.335	567.824	1471.61	1067.67	1683.26
TSV82_RS__12605	TSV82_RS__12605				16267	17586.4	24136.8	22401.6	23708.4	21348.5
TSV82_RS__12610	TSV82_RS__12610				14529.5	13197.2	15223.8	14725.7	17297.7	13969.9
TSV82_RS__12615	TSV82_RS__12615				26838	20411.6	24787.2	20126.5	21524.6	21826.8
TSV82_RS__12620	TSV82_RS__12620				17513.4	11402.4	14929.3	14515.9	15472.2	13760.2
TSV82_RS__12625	TSV82_RS__12625				446.901				590.953
TSV82_RS__12630	TSV82_RS__12630				3365.55	3203.11	2083.85	3951.76	3892.97	1752.4
TSV82_RS__12635	TSV82_RS__12635				3443.78	3727	4187.88		664.686
TSV82_RS__12645	TSV82_RS__12645				2870.79	2986.14	3819.76	2239.93	1713.62	1195.03
TSV82_RS__12650	TSV82_RS__12650				4671.39	6772.8	6521.22	3548.77	2748.15	2798.7
TSV82_RS__12655	TSV82_RS__12655				2977.22	4324.8	4682.04	3683.79	2619.16	4973.39
TSV82_RS__12660	TSV82_RS__12660				29640.4	27043.6	28745.7	23345.6	22971.2	21093.8
TSV82_RS__12665	TSV82_RS__12665				10544.1	9183.54	9434.03	9712.08	11222.3	8841.15
TSV82_RS__12670	TSV82_RS__12670				2118.91	2686.67	2583.99	914.703	842.056	803.168
TSV82_RS__12680	TSV82_RS__12680				11824.1	15127.7	9891.86	11198	12457.5	13443.8
TSV82_RS__12690	TSV82_RS__12690				4050.81	3466.03	3099.91	1887.43	2430.34	2174.53
TSV82_RS__12695	TSV82_RS__12695				4738.63	4601.21	3907.11	3213.49	3703.85	2784.01
TSV82_RS__12700	TSV82_RS__12700				43032.1	47052.8	41011.1	23354.5	25361.3	25264.1
TSV82_RS__12705	TSV82_RS__12705				5683.79	8417.23	8816.59	5835.94	6046.3	5265.05
TSV82_RS__12710	TSV82_RS__12710				1508.28	1536.39	1817.44	966.134
TSV82_RS__12715	TSV82_RS__12715				5315.51	4333.47	4044.1	2815.72	3168	2322.38
TSV82_RS__12725	TSV82_RS__12725				9659.65	8792.25	10569.7	6265.29	7896.95	6015.54
TSV82_RS__12730	TSV82_RS__12730				8951.33	10433.3	7837.43	7231.98	7101.15	6776.45
TSV82_RS__12735	TSV82_RS__12735				9788.87	12696.1	10118.1	7858.99	7785.58	9248.97
TSV82_RS__12750	TSV82_RS__12750				3867.83	3631.29	3422.16
TSV82_RS__12755	TSV82_RS__12755				2575.33	1614.63	1846.74	528.781
TSV82_RS__12760	TSV82_RS__12760				10169.5	7996.72	9362.91	4826.57	4498.84	3966.52
TSV82_RS__12780	TSV82_RS__12780				787.284	96.9441	812.665	2158.43	2940.98	2719.43
TSV82_RS__12795	TSV82_RS__12795				3909.02	5226.5	5716.29	2464.09	3174.06	2718.26
TSV82_RS__12800	TSV82_RS__12800				22599.3	25401.3	28754.6	14480.4	17641.7	14394.2
TSV82_RS__12805	TSV82_RS__12805				18691.4	25212.5	17820.6	14909	12633	10057.1
TSV82_RS__12820	TSV82_RS__12820				1399.33	1098.45	926.702	1236.5
TSV82_RS__12825	TSV82_RS__12825				3544.69	5917.2	5837.76	11668.6	10929	11337.3
TSV82_RS__12830	TSV82_RS__12830				10400.7	10233	11076.3	11147.7	10532.7	10808
TSV82_RS__12840	TSV82_RS__12840				7109.72	10655.7	5956.62	1767.52	2175.19	2147.96
TSV82_RS__12845	TSV82_RS__12845				4232.65	5819.42	5728.27	5526.07	5175.63	5225.55
TSV82_RS__12850	TSV82_RS__12850				3297.86	2293.11	2415.43	1588.71	2473.32
TSV82_RS__12860	TSV82_RS__12860						9514.06	3912.03
TSV82_RS__12865	TSV82_RS__12865				2098.87	1394.02	1851.96	2916.7	3300.08	1635.16
TSV82_RS__12890	TSV82_RS__12890						1369.67	6995.07	5452.42	4431.04
TSV82_RS__12900	TSV82_RS__12900							92760.1	81172.4	76266.1
TSV82_RS__12915	TSV82_RS__12915				1546.3	2098.32	2237.21	1763.69	2634.86	2844.04
TSV82_RS__12925	TSV82_RS__12925				595.824	536.29	636.676	989.023	1404.41	2557.88
TSV82_RS__12950	TSV82_RS__12950				1443.45	893.711	810.989	6628.96	5142.46	5490.28
TSV82_RS__12980	TSV82_RS__12980				479.23			1718.3	327.422	856.711
TSV82_RS__13035	TSV82_RS__13035				637.54	410.127	536.267	1396.86	1181
TSV82_RS__13085	TSV82_RS__13085				15908.8	14118.9	14408.1	27140.3	26575.9	18953.9
TSV82_RS__13090	TSV82_RS__13090				9232.51	7766.41	7264.58	12674.7	11848.5	9982.06
TSV82_RS__13115	TSV82_RS__13115				57133.2	60931.6	64396.6	59260.7	51304.9	61250
TSV82_RS__13120	TSV82_RS__13120				836.422	955.243		1006.14	1195.56	571.56
TSV82_RS__13125	TSV82_RS__13125				587.039	508.797	208.979
TSV82_RS__13130	TSV82_RS__13130				181498	234891	218219	187893	178393	176870
TSV82_RS__13135	TSV82_RS__13135				186986	222343	177384	160031	164537	138329
TSV82_RS__13150	TSV82_RS__13150				2095.79	2365.5	1982.6	1152.93	1212.66	976.737
TSV82_RS__13155	TSV82_RS__13155				1165.21	599.124	1187.51	3266.2	3831.94	4373.85
TSV82_RS__13165	TSV82_RS__13165				7504.08	5911.33	5094.83	4948.47	4868.89	3535.56
TSV82_RS__13175	TSV82_RS__13175				1609.74	1126.75	496.77
TSV82_RS__13185	TSV82_RS__13185				4065.33	5491.08	5888.11	4292.22	3550.97	4280.07
TSV82_RS__13190	TSV82_RS__13190				2440.46	2379.83	1916.18	1137.85	473.942	1545.65
TSV82_RS__13195	TSV82_RS__13195				21125.7	23101	17678.6	15461.7	16010.7	15198.4
TSV82_RS__13200	TSV82_RS__13200				17586.9	17813.5	20093.1	17867.8	15884.2	18852.9
TSV82_RS__13215	TSV82_RS__13215				58651.8	61773.5	55588	82136.4	74232.4	69860.5
TSV82_RS__13220	TSV82_RS__13220				16724.9	16058.2	17726.1	10087.7	9809.72	7779.47
TSV82_RS__13225	TSV82_RS__13225				73463	75593.3	82791.5	106549	113567	107563
TSV82_RS__13230	TSV82_RS__13230				16938.3	19423.9	17464.9	9436.6	10057.4	10741.8
TSV82_RS__13235	TSV82_RS__13235				21236.3	19861.4	19499.5	12121.8	11882.3	9570.09
TSV82_RS__13240	TSV82_RS__13240				9299.09	8871.03	8356.11	5620.24	5383.43	4036.4
TSV82_RS__13245	TSV82_RS__13245				3475.11	4512.6	3326.98	3264.31	3593.87	3210.73
TSV82_RS__13250	TSV82_RS__13250				7396.19	5048.63	2611.31
TSV82_RS__13260	TSV82_RS__13260				2635.21	2286.75	2548.61	1444.07	2439.69	2262.45
TSV82_RS__13265	TSV82_RS__13265				2611.59	2427.87	2904.35	1037.59	2296.92	2161.95
TSV82_RS__13270	TSV82_RS__13270				3214.43	2368.39	2488.5	1980.4	1818.48	1897.18
TSV82_RS__13275	TSV82_RS__13275				16505.6	15657.7	13060.3	29315.1	32425	26230.4
TSV82_RS__13280	TSV82_RS__13280				7960.98	9545.85	9430.32	33879.2	35359.6	34063.4
TSV82_RS__13285	TSV82_RS__13285							679.85	584.315	1438.7
TSV82_RS__13295	TSV82_RS__13295				566.137	524.842	884.793	1882.35	1158.27	1056.1
TSV82_RS__13300	TSV82_RS__13300				59115.3	52680.2	54701.1	23781	25820.1	20013.6
TSV82_RS__13310	TSV82_RS__13310				16145.3	17147.7	19403.6	9986.19	10162.7	11105
TSV82_RS__13315	TSV82_RS__13315				17937.6	19531.3	21571.9	13958.9	14013.8	12217.9
TSV82_RS__13335	TSV82_RS__13335				17369.2	14478.1	17812	15967.4	16801.8	13679.8
TSV82_RS__13340	TSV82_RS__13340				2964.65	4776.54	4506.98	5838.32	5667.43	7287.65
TSV82_RS__13350	TSV82_RS__13350				2173.84	2318.66	2152.05	1369.71	1915.53	813.621
TSV82_RS__13355	TSV82_RS__13355				7698.68	7982.81	5661	10738.5	9605.85	6864.24
TSV82_RS__13365	TSV82_RS__13365				1579.67		1435.99	2266.86	1569.73	1504.34
TSV82_RS__13380	TSV82_RS__13380				4380.63	676.424	4590.22	10635.7	10873.2	9455.44
TSV82_RS__13425	TSV82_RS__13425				1376.24	1236.86	1084.9	1050.71	834.002
TSV82_RS__13430	TSV82_RS__13430				901.699	310.303	361.145
TSV82_RS__13445	TSV82_RS__13445				635.745	500.854	586.595	1508.9	1194.85	1099.25
TSV82_RS__13450	TSV82_RS__13450				4237	3262.46	4169.42	5066.72	4615.32	4118.9
TSV82_RS__13470	TSV82_RS__13470				7541.16	6967.12	7654.96	9282.75	9362.05	7629.18
TSV82_RS__13475	TSV82_RS__13475				7989.56	6965.13	8140.9	15390.8	13960.9	12233.9
TSV82_RS__13480	TSV82_RS__13480				5633.53	6785.55	6687.31	15548.5	16185.5	15000
TSV82_RS__13490	TSV82_RS__13490				11971	10039	10490.6	22347.3	28203.8	22773
TSV82_RS__13495	TSV82_RS__13495				1948.46	1575.03	1536.21
TSV82_RS__13500	TSV82_RS__13500				41169.3	41583	37116.4	85901.6	93030.2	94724.3
TSV82_RS__13505	TSV82_RS__13505				17273.9	17528.7	12978.1	10746.3	6838.33	8244.1
TSV82_RS__13510	TSV82_RS__13510				3107.71	3534.19	3098.07	3471.32	3262.25	2357.59
TSV82_RS__13515	TSV82_RS__13515				18932.5	16904.9	21641.9	26594.7	28783	26811.3
TSV82_RS__13520	TSV82_RS__13520				4722.67	5118.17	4094.19	6739.42	6929.96	6805.19
TSV82_RS__13530	TSV82_RS__13530				3443.06	4081.19	2458.29	4772.45	6007.72	4376.11
TSV82_RS__13535	TSV82_RS__13535				2410.29	2200.07	2973.03	2241.58	2223.16	1770.07
TSV82_RS__13545	TSV82_RS__13545				977.386	634.452	943.756
TSV82_RS__13555	TSV82_RS__13555				9739.41	9179.54	8318.87	11141.2	8531.32	11028.9
TSV82_RS__13560	TSV82_RS__13560				577.407	883.704	786.901	1229.8
TSV82_RS__13570	TSV82_RS__13570				25519.7	24308.2	18680.7	32932.8	33545.1	18111.1
TSV82_RS__13575	TSV82_RS__13575				1269.25	961.115	955.732	1264.11	671.176	664.891
TSV82_RS__13580	TSV82_RS__13580				3815.64	4865.88	7682.18	8920.72	6315.2	7901.51
TSV82_RS__13585	TSV82_RS__13585				6103.53	5480.74	5906.23	2722.85	3801.13	944.923
TSV82_RS__13600	TSV82_RS__13600				1756.26	2275.3	1599.34	1482.99	1785.56
TSV82_RS__13605	TSV82_RS__13605				17230.4	7047.3	17948.8	16581.4	16295.3	17023.3
TSV82_RS__13610	TSV82_RS__13610				75140.8	67132.1	59889.9	81357.3	60147.1	55582.6
TSV82_RS__13615	TSV82_RS__13615				11793	10402.6	11372.9	10887.2	12942	11055.7
TSV82_RS__13620	TSV82_RS__13620				4655.43	4353.47	4184.89	8337.73	6014.81	9228.8
TSV82_RS__13625	TSV82_RS__13625				4774.22	4273.49	2972.18	3687.64	3795.37	3159.88
TSV82_RS__13630	TSV82_RS__13630				1934.18	1779.17	2203.22	2107.81	2125.63	2407.16
TSV82_RS__13635	TSV82_RS__13635				3840.27	5230.3	3704.21	28908.9	21680	72468.9
TSV82_RS__13665	TSV82_RS__13665				2550.65	1777.98	3650.16	2685.74	2822.77	2874.76
TSV82_RS__13670	TSV82_RS__13670				2961.22	2493.82	3183.8	3051.67	3603.93	4419.58
TSV82_RS__13690	TSV82_RS__13690				1378.74	1232.75	1096.08	1278.3	1970.3	1444.34
TSV82_RS__13695	TSV82_RS__13695				2881.85	1708.77	1950.18	2028.51
TSV82_RS__13715	TSV82_RS__13715				11838	11671.4	12185.4	20086.2	21936.4	19866.5
TSV82_RS__13720	TSV82_RS__13720				2309.06	1897.86	1463.72	3650.32	4345.98	4117.93
TSV82_RS__13730	TSV82_RS__13730				85631.2	87062.4	107582	75379.5	83756.7	80118.2
TSV82_RS__13735	TSV82_RS__13735						508.606	1519.84	1364.63	607.365
TSV82_RS__13740	TSV82_RS__13740				382132	265645	175307	73094.1	95628.9	42842.2
TSV82_RS__13745	TSV82_RS__13745				1605.68	1606.55	1473.65	1298.54		2074.76
TSV82_RS__13750	TSV82_RS__13750				14271.8	15307.8	17173.3	13128.4	14463.2	15198
TSV82_RS__13770	TSV82_RS__13770				23138.6	20646	18981.9	15050.3	15732.6	14145.1
TSV82_RS__13775	TSV82_RS__13775				3937.75	4151.6	3930.92	4047.67	4903.73	3934.11
TSV82_RS__13785	TSV82_RS__13785				14000.7	15119.1	14655.6	14771	12635.4	12644.6
TSV82_RS__13790	TSV82_RS__13790				8679.17	7614.81	8568.75	10118.7	10506.5	8564.15
TSV82_RS__13795	TSV82_RS__13795				5008.65	7047.35	5433.15	9037.93	7136.69	7726.61
TSV82_RS__13800	TSV82_RS__13800				7173.09	7634.73	6856.65	7047.05	6551.53	6933.77
TSV82_RS__13805	TSV82_RS__13805				1383.94	1743.67	1737.91	1627.7	1504.39	1340.78
TSV82_RS__13815	TSV82_RS__13815				6844.82	6951.21	9024.96	1639.03	3661.66	3927.72
TSV82_RS__13820	TSV82_RS__13820				13407.3	12147.6	13897.4	11147.8	9511.11	8123.75
TSV82_RS__13825	TSV82_RS__13825				3837.54	3831.88	4327.94	2426.32	2137.69	2896.5
TSV82_RS__13830	TSV82_RS__13830				14455.4	19646.7	10963.2	18490.1	15973.6	15285.4
TSV82_RS__13835	TSV82_RS__13835				43699.2	43600.9	36147	29909.6	35162.5	26095.7
TSV82_RS__13850	TSV82_RS__13850				13641	12463.6	10881	6654.68	5583.88	5319.93
TSV82_RS__13865	TSV82_RS__13865				3143.85	2436.03	2487.35	1875.45	1531.92	3027.86
TSV82_RS__13870	TSV82_RS__13870				11843	12276.4	13950.6	6232.02	6500.18	4582.43
TSV82_RS__13875	TSV82_RS__13875				21174.4	20203.7	18840.6	6553.79	5629.09	3976.35
TSV82_RS__13880	TSV82_RS__13880				1547.6	911.348	1603.1	9508.24	7788.7	7343.91
TSV82_RS__13890	TSV82_RS__13890				14617.4	16588.1	15779.1	13057	13614.2	14486.4
TSV82_RS__13900	TSV82_RS__13900				21505.6	22002.3	20661.3	14033.6	15508	12436.7
TSV82_RS__13905	TSV82_RS__13905				2098.97	1997.14	1896.89	1926.19	2101.26	1210.14
TSV82_RS__13915	TSV82_RS__13915				1396.37	1155.84	1399.69
TSV82_RS__13920	TSV82_RS__13920					820.477	520.9	1281.36
TSV82_RS__13935	TSV82_RS__13935				109.882					9374.54
TSV82_RS__13945	TSV82_RS__13945				3934.2	1673.36	4473.42	2476.01	2467.17	1600.43
TSV82_RS__13950	TSV82_RS__13950				7735.13	1160.55	8300.12	2142.89	1210.76	1720.54
TSV82_RS__13955	TSV82_RS__13955				542.704	845.357	1233.12
TSV82_RS__13965	TSV82_RS__13965				2592.79	2672.81	2754.17	2413.34		1289.51
TSV82_RS__13970	TSV82_RS__13970				10469.1	13346.6	12071	5300.65	1272.78
TSV82_RS__13975	TSV82_RS__13975				8007.74	9213.86	8948.63		4824.94	887.053
TSV82_RS__13980	TSV82_RS__13980				2819.43	3825.44	3089.73	143.195
TSV82_RS__13985	TSV82_RS__13985				9071.46	10650.8	9044.33	5776.32	5409.67	7434.48
TSV82_RS__13990	TSV82_RS__13990				19345.4	19228.1	19629.9	10978.8	12868.8	11352.7
TSV82_RS__14005	TSV82_RS__14005				4476.05	3693.04	4326.15	4916.2	4908.08	4025.02
TSV82_RS__14010	TSV82_RS__14010				3180.43	2998.24	3114.12	2826.16	3042.54	2479.68
TSV82_RS__14015	TSV82_RS__14015				23945.8	20234.9	24964.2	29897.4	32291.4	30855.2
TSV82_RS__14020	TSV82_RS__14020				2686.02	2441.48	2084.68	1406.97	1079.55	2235.47
TSV82_RS__14035	TSV82_RS__14035				13728.5	16353.3	12789.8	12033.7	12310.1	8373.58
TSV82_RS__14045	TSV82_RS__14045				736.779	1128.14	1542.87	1517.3	1663.42	1978.14
TSV82_RS__14050	TSV82_RS__14050				56680.1	54683.9	68776.8	99276.4	83812.4	86507.2
TSV82_RS__14055	TSV82_RS__14055				4386.85	3424.52	2749.87	9756.04	9255.97	7021.69
TSV82_RS__14065	TSV82_RS__14065				9016.41	7949.17	8004.62	9449.42	7658.04	6484.73
TSV82_RS__14070	TSV82_RS__14070				21133.1	18033.6	17041	26106.2	21267.8	18681.9
TSV82_RS__14090	TSV82_RS__14090				6872.65	7173.19	6702.41	8871.39	12214.6	12239.7
TSV82_RS__14105	TSV82_RS__14105							4151.08	4262.96
TSV82_RS__14115	TSV82_RS__14115				1127.97	1095.39	949.722	1202.45		286.885
TSV82_RS__14125	TSV82_RS__14125				5415.26	5171.21	3924.6	2457.26	2681.02	1685.99
TSV82_RS__14130	TSV82_RS__14130				4578.72	4064.22	4029.48	3707.66	4115.84	2741.29
TSV82_RS__14140	TSV82_RS__14140				3857.03	3091.08	5353.9	4664.62	5036.4	4402.79
TSV82_RS__14145	TSV82_RS__14145				1379.48	916.172	1089.18		828.064
TSV82_RS__14150	TSV82_RS__14150				5606.86	5427.1	6712.15	5809.87	6113.11	5022.61
TSV82_RS__14155	TSV82_RS__14155				5354.16	2985.2	3844.95	3682.4	2899.11	3889.45
TSV82_RS__14160	TSV82_RS__14160				5675.05	7941.51	4055.22	4421.79	4922.18	1372.7
TSV82_RS__14165	TSV82_RS__14165				3140.67	2659.79	2848.31	1403.75	1546.8	2090.07
TSV82_RS__14170	TSV82_RS__14170				4425.54	3358	4185.61	2387	2348.21	2146.36
TSV82_RS__14185	TSV82_RS__14185				6773.43	8772.06	9348.04	6819.58	6618.67	6590.79
TSV82_RS__14195	TSV82_RS__14195				123289	87296.2	98135.2	363094	309827	250324
TSV82_RS__14200	TSV82_RS__14200				18982	14373.8	15084.6	10430.6	8816.12	11525.8
TSV82_RS__14205	TSV82_RS__14205				9825.01	9180.97	6280.41	8656.06	7225.38	5480.95
TSV82_RS__14210	TSV82_RS__14210				15966.6	14905.8	13774.7	9144.33	11509.1	7231.42
TSV82_RS__14215	TSV82_RS__14215				10390	11532.2	13035.8	8821.26	7556.98	8015.41
TSV82_RS__14225	TSV82_RS__14225				2467.8	1817.97	2077.39	2310.57		1762.81
TSV82_RS__14230	TSV82_RS__14230				19828.3	20786.6	23474.7	17954.4	19240.6	18079
TSV82_RS__14265	TSV82_RS__14265				15302.4	12574.3	17736.5	17829.3	16430.4	16985.3
TSV82_RS__14270	TSV82_RS__14270				4681.37	5514.83	5497.58	4015.68	4967.41	4120.62
TSV82_RS__14275	TSV82_RS__14275				24170.6	22748.8	24532.3	24791.1	24626.9	23707.7
TSV82_RS__14280	TSV82_RS__14280				14001.8	13358.4	12815.1	12823.9	13111.3	12275.4
TSV82_RS__14290	TSV82_RS__14290				4967.66	2381.16	3664.66	2383.14	2314.51	2053.26
TSV82_RS__14295	TSV82_RS__14295				956.855	609.562	1386.65	2329.43	2324.78	2690.79
TSV82_RS__14300	TSV82_RS__14300				144655	143289	162560	81604.2	78986.9	54948.9
TSV82_RS__14320	TSV82_RS__14320				2968.87	2541.03	3264.61	2206.89	2499	1848.08
TSV82_RS__14325	TSV82_RS__14325				39513.2	32063.7	30271.1	52015.3	43402.5	44223.3
TSV82_RS__14330	TSV82_RS__14330				9975.8	7928.54	10851.8	5977.26	6685.45	7726.41
TSV82_RS__14335	TSV82_RS__14335				6391.85	7223.38	6550.6	2582.7	2324.26	1867.75
TSV82_RS__14350	TSV82_RS__14350				2315.66	2955.94	2624.88	4186.75	4944.69	3880.08
TSV82_RS__14360	TSV82_RS__14360				1773.77	949.205	1103.03
TSV82_RS__14365	TSV82_RS__14365				9985.31	8383.54	8227.54	5191.63	4761.94	4952.75
TSV82_RS__14370	TSV82_RS__14370				1345.08	835.027	1095.03	1036.98		695.955
TSV82_RS__14375	TSV82_RS__14375				14532.3	17509.1	22841.7	38850.8	39789.7	26562.6
TSV82_RS__14385	TSV82_RS__14385				639.81	949.655	1044.93	679.542	490.927
TSV82_RS__14390	TSV82_RS__14390				6661.21	6125.17	8294.24	9933.63	8821.36	9720.6
TSV82_RS__14475	TSV82_RS__14475					195.266	121.321		441.048	959.949
TSV82_RS__14485	TSV82_RS__14485								95.2123
TSV82_RS__14520	TSV82_RS__14520				3618.6	2778.65	3962.26	1708.86	5318.68	4710.76
TSV82_RS__14530	TSV82_RS__14530								445.849	729.51
TSV82_RS__14540	TSV82_RS__14540				7927.83	9111.49	11285.3		20169.4	17982.7
TSV82_RS__14565	TSV82_RS__14565				29738.8	23565.7	29081		48829	45093
TSV82_RS__14570	TSV82_RS__14570				1668.42
TSV82_RS__14580	TSV82_RS__14580				6608.17	5018.46	4176.29		19591.6	18980.2
TSV82_RS__14650	TSV82_RS__14650				19441.4	14730	14624.9	60550.2	52875.8	35336.7
TSV82_RS__14655	TSV82_RS__14655				6704.93	6108.1	5687.38	3147.65	2486.43	1501.78
TSV82_RS__14660	TSV82_RS__14660				8272.78	11782.7	11457.8	5260.91	5449.19	4884.3
TSV82_RS__14665	TSV82_RS__14665				7021.33	8810.43	8475.66	3294.85	3987.59	4305.6
TSV82_RS__14715	TSV82_RS__14715							1381.53	1155	619.459
TSV82_RS__14720	TSV82_RS__14720				3802.18	3667.93	3730.34	5681.69	5012.14	5180.01
TSV82_RS__14725	TSV82_RS__14725				41655.1	35557.2	37277.7	47492.4	39048.4	24925.3
TSV82_RS__14730	TSV82_RS__14730				14167.5	10117.5	11556.8	6321.01	6399.6	8021.16
TSV82_RS__14745	TSV82_RS__14745				2894.49	3162.57	4303.96	1675.18	5584.12
TSV82_RS__14750	TSV82_RS__14750				63813.9	62926.1	62487.6	76143.7	69746.7	58805.7
TSV82_RS__14765	TSV82_RS__14765				2873.58	3398.86	3370.8	942.977	1386.79	1083.14
TSV82_RS__14780	TSV82_RS__14780				11407	4962.84	8242.7	6805.47	5190.21	4504.16
TSV82_RS__14785	TSV82_RS__14785				26347.3	23465.9	29950.1	30933.1	30695.7	33926.9
TSV82_RS__14800	TSV82_RS__14800				7762.76	6593.17	8469.06	8568.5	8243.49	8620.57
TSV82_RS__14810	TSV82_RS__14810				978.795	1482.15	555.614	1092.7	1593.65	559.933
TSV82_RS__14825	TSV82_RS__14825				2607.89	2162.46	1772.82	3679.3	1981.42	1475.12
TSV82_RS__14830	TSV82_RS__14830				5243.66	6175.48	3248.72	1259.18	1564.46
TSV82_RS__14835	TSV82_RS__14835				3322.18	4196.32	5665.65	16531.7	15014.6	17108.1
TSV82_RS__14840	TSV82_RS__14840				17048.4	10061.1	13662	10704.7	13976.9	12338.3
TSV82_RS__14845	TSV82_RS__14845				1633.77	1163.33	1896.6	5259.49	5399.12	3871.26
TSV82_RS__14850	TSV82_RS__14850				4549.65	4494.3	4719.91	10261	7855.79	7022.2
TSV82_RS__14855	TSV82_RS__14855				1908.03	2506.93	2073.57	687.002	668.496	680.658
TSV82_RS__14860	TSV82_RS__14860				8969.26	8782.38	6204.25	4603.03	3114.82	1950.74
TSV82_RS__14865	TSV82_RS__14865				10405.2	12094.4	13507.4	6791.36	7124.26	6870.5
TSV82_RS__14875	TSV82_RS__14875				1714.53	2043.04	1884.76	3339.38	2106.3	3590.18
TSV82_RS__14880	TSV82_RS__14880				20203.9	18469.7	18067.7	14998.4	15012.3	14111.9
TSV82_RS__14890	TSV82_RS__14890				17145.1	17312.1	18292.4	25225	18762.6	17678.9
TSV82_RS__14895	TSV82_RS__14895				3918.94	4757.37	4516.88	3478.05	3096.2	2919.81
TSV82_RS__14900	TSV82_RS__14900				4817.37	6042.33	6517.93	4519.6	4171.32	3399.54
TSV82_RS__14905	TSV82_RS__14905				4518.68	3120.29	3044.37	1587.13		2455.97
TSV82_RS__14910	TSV82_RS__14910				2665.41	2164.5	2266.28	1087.73	656.495	682.791
TSV82_RS__14920	TSV82_RS__14920				265.202	418.891	546.852
TSV82_RS__14925	TSV82_RS__14925				8301.75	5734.38	9314.42	6472.67	9633.84	8366.77
TSV82_RS__14930	TSV82_RS__14930				1103.91	1028.94			1282.02
TSV82_RS__14935	TSV82_RS__14935				10561.4	15936.8	17881.2	99280	78096	90450.7
TSV82_RS__14950	TSV82_RS__14950				3350.26	3294.82	3458.62	2704.41	2913.73	1739.66
TSV82_RS__15005	TSV82_RS__15005				3243.57	3091.52	3279.96	2180.12	2121.03	1821.24
TSV82_RS__15010	TSV82_RS__15010				2910.38	3371.64	3460.54	3101.51	1763.17	3220.26
TSV82_RS__15020	TSV82_RS__15020				30751.2	32214.1	19787.9	33036.1	31895.1	32624.4
TSV82_RS__15030	TSV82_RS__15030				6902.79	7734.59	5684.69	4584.24	3971.51	4051.77
TSV82_RS__15035	TSV82_RS__15035				23922.5	23170.4	22668.9	23845	23848.6	27507.7
TSV82_RS__15040	TSV82_RS__15040				3290.88	4117.87	3965.64	7611.15	8024.92	6265.15
TSV82_RS__15045	TSV82_RS__15045				18965.2	17958	16644.7	10400.5	8778.14	8347.14
TSV82_RS__15050	TSV82_RS__15050				10326.7	7600.53	10780.5	8348.4	8369.26	6764.94
TSV82_RS__15055	TSV82_RS__15055				10488.9	8180.79	9737.97	3555.2	3127.54	3802.22
TSV82_RS__15065	TSV82_RS__15065				9619.96	6449.07	9333.72	24220.3	21766.9	20797.2
TSV82_RS__15075	TSV82_RS__15075				159.629	2811.72		6311.99	3244.06	4467.71
TSV82_RS__15080	TSV82_RS__15080							4380.61	4440.23	3943.55
TSV82_RS__15085	TSV82_RS__15085				574.374			3930.99	3484.24	3407.3
TSV82_RS__15090	TSV82_RS__15090					660.289		1803.86	3270.89	2040.1
TSV82_RS__15095	TSV82_RS__15095				745.356
TSV82_RS__15100	TSV82_RS__15100				5087.46	3409.57	3744.79	17998	14271.7	7977.29
TSV82_RS__15120	TSV82_RS__15120				2301.77	2074.61	1684.48
TSV82_RS__15125	TSV82_RS__15125				5387.26	4405.22	4604.87	6458.57	5599.6	5650.08
TSV82_RS__15130	TSV82_RS__15130				1126.54	900.372	1846.68	2305.27	2141.08	1675.77
TSV82_RS__15135	TSV82_RS__15135				2267.08	1856.78	2334.85	11180.9	10814.3	8430.21
TSV82_RS__15150	TSV82_RS__15150				2410.07	1714.3	1725.96	1908.42	2780.45	2147.64
TSV82_RS__15155	TSV82_RS__15155				10113.4	10773	12012.3	18888.2	24317.3	23006.7
TSV82_RS__15160	TSV82_RS__15160				12827.5	14543.1	17529.9	16184.2	13402.6	6020.67
TSV82_RS__15195	TSV82_RS__15195				5808.91	5090.71	3160.13
TSV82_RS__15200	TSV82_RS__15200				3757.39	5865.37	5272.19	6689.24	6167.27	7039.88
TSV82_RS__15205	TSV82_RS__15205				10671.4	15495.2	16638.3	17082.4	16703.3	10155.1
TSV82_RS__15210	TSV82_RS__15210				64683.4	72391.1	69006.5	55705.7	54146.9	50700.8
TSV82_RS__15215	TSV82_RS__15215				7038.27	9603.79	8373.6	8413.16	8010.09	7785.21
TSV82_RS__15220	TSV82_RS__15220				839.816	1264.28	723.042	1424.86		1858.68
TSV82_RS__15225	TSV82_RS__15225				13249.9	14296.1	13810.6	14763.9	13600.7	12518.4
TSV82_RS__15235	TSV82_RS__15235				6554.03	7276.51	5821.78	2253.83	6093.85	1580.37
TSV82_RS__15240	TSV82_RS__15240				787.494		1359.15	2593.31	2767.93	3299.15
TSV82_RS__15250	TSV82_RS__15250				120639	115756	101779	76268.3	73202.5	51731.5
TSV82_RS__15255	TSV82_RS__15255				80340.3	77460.9	77940.6	53535	57986.7	55385
TSV82_RS__15260	TSV82_RS__15260				12227.7	10773.7	13593.1	20562.4	17209	17041.4
TSV82_RS__15265	TSV82_RS__15265				32378.6	28829.6	25756.7	24359.4	26637.2	21463.7
TSV82_RS__15280	TSV82_RS__15280				776.413	1274.9	1819.6	1343.93	1249.19	1605.07
TSV82_RS__15285	TSV82_RS__15285				4690.15	5208.16	4575.51	2383.9	2655.99	2399.44
TSV82_RS__15290	TSV82_RS__15290				26121.3	30914.1	28346.7	21083.8	19105.5	17934.6
TSV82_RS__15295	TSV82_RS__15295				36904.5	46965.3	43511.9	32550.5	32333.8	29661.9
TSV82_RS__15300	TSV82_RS__15300				14277.4	19051	16578.2	11061	11055.8	10444.9
TSV82_RS__15305	TSV82_RS__15305				18913.6	22110.7	25442.7	17822.6	16977.3	18560.6
TSV82_RS__15310	TSV82_RS__15310				36129.5	41234.8	31617.6	18156.7	20080.9	15642.8
TSV82_RS__15320	TSV82_RS__15320				8564.96	10881	11688.3	7582.4	6764.53	9098.57
TSV82_RS__15350	TSV82_RS__15350					486.481	754.411		414.622	997.856
TSV82_RS__15355	TSV82_RS__15355				5131.42	5902.82	5871.57	3624.88	2599.61	4168.83
TSV82_RS__15365	TSV82_RS__15365				5851.62	3512.33	5739.15	3052.59	1818.73	2988.08
TSV82_RS__15370	TSV82_RS__15370				3523.81	2314.55	4294.74	2053.84	2001.32	2728.99
TSV82_RS__15375	TSV82_RS__15375				5352.22	3014.9	3879.52	4040	4636.51	3325.7
TSV82_RS__15380	TSV82_RS__15380				5644.51	3376.12	4120.92	2537.3	3263.27
TSV82_RS__15410	TSV82_RS__15410				1791.04	3085.63	3420.91	5537.11	7354.94	5817.96
TSV82_RS__15415	TSV82_RS__15415				5291.85	6893.27	7205.75	9312.12	11341.5	10315.2
TSV82_RS__15420	TSV82_RS__15420				8663.27	7209.47	7961.68	8976.16	9288.21	6546.53
TSV82_RS__15425	TSV82_RS__15425				5200.11	4925.31	8591.32	33620.2	30163.5	35174.3
TSV82_RS__15430	TSV82_RS__15430				1923.33	1995.4	2027.32	1989.66	2489.52	3973.1
TSV82_RS__15440	TSV82_RS__15440				1942.12	2101.31	2648.16			609.912
TSV82_RS__15445	TSV82_RS__15445				4190.73	5066.53	4438.69	5198.25	3710.73	4911.31
TSV82_RS__15450	TSV82_RS__15450				3207.63	2124.35	3741.02	2647.39	3153.52	2210.87
TSV82_RS__15465	TSV82_RS__15465				9889.32	9532.51	14060.5	19564.5	15052.4	18367.2
TSV82_RS__15510	TSV82_RS__15510				13766.1	4655.14	15408.8	11640	12462.7	14232.7
TSV82_RS__15525	TSV82_RS__15525				872.72	826.571	931.68	2382.39	1765.21	3324.68
TSV82_RS__15530	TSV82_RS__15530				4558.49	1921.69	2743.05		1334.22	1310.04
TSV82_RS__15535	TSV82_RS__15535				2363.55	6207.09	4053.03	1390	2768.57
TSV82_RS__15540	TSV82_RS__15540				1235.12	1409.46	410.667
TSV82_RS__15545	TSV82_RS__15545				1237.03	1296.74	1713.71	514.776	357.371	371.094
TSV82_RS__15550	TSV82_RS__15550				5513.99	5210.34	4816.38			1249.93
TSV82_RS__15565	TSV82_RS__15565				1686.9	3288.78	1577.81
TSV82_RS__15570	TSV82_RS__15570				2354.5	2236.83	1656.57	4797.57	5563.23	6629.01
TSV82_RS__15575	TSV82_RS__15575				4832.24	2520.1	3840.65	11886.9	11228.3	9481.86
TSV82_RS__15580	TSV82_RS__15580				28202.1	22776.7	21737.7	16459.5	14426.1	17646.8
TSV82_RS__15590	TSV82_RS__15590					204.813
TSV82_RS__15595	TSV82_RS__15595				1311.84	1763.39	1130.32	2681.38	2829.91	2405.54
TSV82_RS__15615	TSV82_RS__15615				1057.93	973.648	1177.67	2459.15	2142.12	2594.76
TSV82_RS__15625	TSV82_RS__15625				8731.19	10544.2	5813.91	54754.1	56863.1	51742.6
TSV82_RS__15635	TSV82_RS__15635				700.213	1491.36		1271.45	896.773	1109.01
TSV82_RS__15640	TSV82_RS__15640				6287.1	4705.64	5985.62	4431.71	3339.82	4199.21
TSV82_RS__15645	TSV82_RS__15645					257.417	501.642
TSV82_RS__15650	TSV82_RS__15650				43007.9	37075.7	32689.3	34396.3	32890.8	23079.5
TSV82_RS__15670	TSV82_RS__15670				1596.85	896.651	1227.02	2165.58	2868.36	1609.62
TSV82_RS__15675	TSV82_RS__15675				901.58	875.87	337.616	2623.05	2669.99	1956.25
TSV82_RS__15680	TSV82_RS__15680					316.019	381.637	931.305	633.222	1021.48
TSV82_RS__15685	TSV82_RS__15685				1579.31	666.15		1583.8	1759.67
TSV82_RS__15720	TSV82_RS__15720				2671.95	3331.99	3612.1	1117.7
TSV82_RS__15765	TSV82_RS__15765				2260.11	699.973	643.526	2283.41	2614.77	1316.71
TSV82_RS__15820	TSV82_RS__15820				1491.95	740.644	680.069	10285	12386.2	11213
TSV82_RS__15860	TSV82_RS__15860				713.621	1120.49	764.608	1373.17	1086.16	1338.15
TSV82_RS__15870	TSV82_RS__15870				890.066	672.692	860.676	1460.77	498.862	506.734
TSV82_RS__15895	TSV82_RS__15895				595.996	373.331	1034.56	1070.29	1288.66	1301.56
TSV82_RS__15900	TSV82_RS__15900				28582.6	28641.1	31318.4	106714	92893.8	122376
TSV82_RS__15905	TSV82_RS__15905				25820.3	18692.7	20418.8	75504	78126.5	66560.7
TSV82_RS__15910	TSV82_RS__15910				17746.1	15297.2	20826.9	22618.6	24655.6	21597.4
TSV82_RS__15915	TSV82_RS__15915				2086.22	1582.1	1695.56	2784.26	3215.12	3618.67
TSV82_RS__15935	TSV82_RS__15935				695.342	761.365	395.137		218.954	459.786
TSV82_RS__15945	TSV82_RS__15945				3709.91	2045.12	2793.76	5277.21	6764.82	4398.22
TSV82_RS__15950	TSV82_RS__15950				10765.1	4328.72	4526.38	4163.35	3614.19	4015.92
TSV82_RS__15980	TSV82_RS__15980				251.163			834.261	1208.62	912.317
TSV82_RS__15985	TSV82_RS__15985				3019.54	3787.68	4976.5	11590	8171.68	11538.1
TSV82_RS__16000	TSV82_RS__16000				2430.02	2415.04	2832.5	1128.77	1367.05	1437.23
TSV82_RS__16005	TSV82_RS__16005				3405.17	4256.22	3236.26	3455.98	3450.82
TSV82_RS__16015	TSV82_RS__16015				2167.46	2388.65	2830.82	2521.96	2065.41	2332.7
TSV82_RS__16020	TSV82_RS__16020				1319.7	1271.26	1600.14	2780.81	2022.37	1980.86
TSV82_RS__16040	TSV82_RS__16040				16952.2	23467.9	22568.9	10356.2	11649.1	13892.5
TSV82_RS__16050	TSV82_RS__16050				26910.7	33058.5	29222.8	16365.5	17225.9	15837.3
TSV82_RS__16055	TSV82_RS__16055				28295.1	40331	30719.4	62693.9	48003.9	43535.6
TSV82_RS__16065	TSV82_RS__16065				11944.8	11207.6	11420.7	7834.57	8423.92	5971.56
TSV82_RS__16070	TSV82_RS__16070				1903.73	2258.89	2110.07	2830.88	1092.65
TSV82_RS__16075	TSV82_RS__16075				38370.5	37938.6	36644.8	28165.7	25289.4	21464.4
TSV82_RS__16080	TSV82_RS__16080				6593.22	7491.15	5537.42	4536.82	3204.24	2816.56
TSV82_RS__16085	TSV82_RS__16085				10752.1	12377.7	12906.7	5558.62	6361.36	6457.46
TSV82_RS__16090	TSV82_RS__16090				22308.6	21753.9	18812.5	166956	142699	134661
TSV82_RS__16105	TSV82_RS__16105				1337.12	1011.05	1490.49	5248.59	4792.57	5201.98
TSV82_RS__16110	TSV82_RS__16110				541.789	1322.64	1145.12	4295.91	3525.24	3269.32
TSV82_RS__16115	TSV82_RS__16115				1497.68	2413.03	2927.46	4525.95	6577.28	5921.56
TSV82_RS__16120	TSV82_RS__16120				489.872	601.441	335.791	825.769
TSV82_RS__16125	TSV82_RS__16125				795.681	824.379	830.06	1972.95	2277.2	1378.09
TSV82_RS__16130	TSV82_RS__16130				3256.02	3077.06	2320.85	5188.61	4420.15	4959.97
TSV82_RS__16145	TSV82_RS__16145				1024.81	547.45	870.107	14869.6	17837	15063.2
TSV82_RS__16155	TSV82_RS__16155				607.762	568.735	1163.59	1289.08	1241.6	1763.8
TSV82_RS__16165	TSV82_RS__16165				2088.62	1775.78	1750.7	4622.71	5022.7	3379.33
TSV82_RS__16175	TSV82_RS__16175					341.1	648.839	7275.89	6957.69	5839.91
TSV82_RS__16180	TSV82_RS__16180				3169.93	2951.15	3867.77			684.958
TSV82_RS__16200	TSV82_RS__16200				1814.85	1369.63	1298.37
TSV82_RS__16215	TSV82_RS__16215				2216.03	1969	1768.28	1143	1399.74
TSV82_RS__16220	TSV82_RS__16220				569.062	512.349	797.576	2173.71	2119.13	885.146
TSV82_RS__16240	TSV82_RS__16240				7006.13	7352.77	7625.17	8645.75	11680.3	11206
TSV82_RS__16250	TSV82_RS__16250				3743.54	3360.87	5406.81	3461.54	4582.93	3839.08
TSV82_RS__16265	TSV82_RS__16265				1957.92	1967.59	1842.21	1211.39	2234.6	1714.42
TSV82_RS__16305	TSV82_RS__16305						22471.4	21311.7		24693.4
TSV82_RS__16320	TSV82_RS__16320							3421.02	4350.79	5621.82
TSV82_RS__16325	TSV82_RS__16325				5462.01	7127.27	4859.11	25245.5	24630.2	26045.9
TSV82_RS__16410	TSV82_RS__16410				1432.16	591.727	1459.32	3935.79	3532.06	2519.86
TSV82_RS__16420	TSV82_RS__16420					1048.1	1322.2			929.585
TSV82_RS__16435	TSV82_RS__16435				1256.95	1127.39	1486.51		1656.24
TSV82_RS__16440	TSV82_RS__16440				1481.27	1934.34	2350.86	1234.41	1144.05	1492.33
TSV82_RS__16455	TSV82_RS__16455				1826.07	1952.6	1820.57	2169.31	2426.61	2214.4
TSV82_RS__16460	TSV82_RS__16460				4185.36	4313.66	6368.39	7282.87	11349.2	7164.85
TSV82_RS__16480	TSV82_RS__16480				1273.73	748.804	833.678		712.746	505.25
TSV82_RS__16485	TSV82_RS__16485				3531.6	3787.72	3338.21	6581.62	6544.29	5781.8
TSV82_RS__16490	TSV82_RS__16490				1667.6	2446.29	2515.76	4470.49	3706.4	4488.21
TSV82_RS__16530	TSV82_RS__16530				1183.76	1989.95	1500.51	2177.31	2340.53	2379.06
TSV82_RS__16540	TSV82_RS__16540				508.789			819.716	1387.47	1466.08
TSV82_RS__16600	TSV82_RS__16600				1339.71	1225.86	1690.64	773.822	1084.56	935.668
TSV82_RS__16615	TSV82_RS__16615				2408.2	1410.52	1238.52
TSV82_RS__16620	TSV82_RS__16620				4186.56	2979.35	4261.21	1161.75	1132.29	957.47
TSV82_RS__16625	TSV82_RS__16625				13187.6	10488.7	7740.32	24337.4	15454.7	11739.8
TSV82_RS__16630	TSV82_RS__16630				1429.51	1929.33	1766.74	30198.2	34855.8	21936.1
TSV82_RS__16635	TSV82_RS__16635				13384.8	15408.4	17716.8	14376.8	13109	13442.3
TSV82_RS__16645	TSV82_RS__16645				13902	9199.66	15018.2	9271.28	10381.2	8738.64
TSV82_RS__16650	TSV82_RS__16650				32594.1	37250.3	30588.8	23450.4	24117.3	20329
TSV82_RS__16680	TSV82_RS__16680				8146.4	7674.31	8017.15	12323.7	10683	12565
TSV82_RS__16685	TSV82_RS__16685				16026	12182.5	13795.5	21402.1	24158.5	19370
TSV82_RS__16690	TSV82_RS__16690				878.091	992.149	1463.34	4848.3	3696.25	5535.75
TSV82_RS__16750	TSV82_RS__16750				3417	2115.53	3449.87	2493.95	2350.92	3064.34
TSV82_RS__16755	TSV82_RS__16755				1859.13	1475.15	1183.78		386.162
TSV82_RS__16760	TSV82_RS__16760				11533.9	10532.3	9170.44	15185.5	17348.7	13179.2
TSV82_RS__16770	TSV82_RS__16770				22369.1	21065.3	23326.7	28552.3	32042.1	26825.9
TSV82_RS__16775	TSV82_RS__16775				14176.1	9686.46	12562.8	26807.5	26355.3	20629.4
TSV82_RS__16780	TSV82_RS__16780				5241.79	3656.16	3730.9	5282.89	3401.49	2366.39
TSV82_RS__16785	TSV82_RS__16785				4469.49	4284.97	4084.85	9770.6	7094.96	7308.76
TSV82_RS__16790	TSV82_RS__16790				30928.1	23675.7	25696.8	21870.3	19855.3	16558.1
TSV82_RS__16795	TSV82_RS__16795				21007.2	20500.2	20940.1	16919.8	17763.5	18715.1
TSV82_RS__16800	TSV82_RS__16800				6288.55	6266.11	6384.16	4824.52	6115.2	5089.27
TSV82_RS__16805	TSV82_RS__16805				866.518	908.805	1012.73	1961.65	1586.22	1617.8
TSV82_RS__16815	TSV82_RS__16815				2312.65	3848.52	2852.47	2095.85		2077.67
TSV82_RS__16840	TSV82_RS__16840				2205.29	3801.68	4312.02	1878.8	1743.48	1047
TSV82_RS__16855	TSV82_RS__16855				5834.68	5539.71	5285.33	6165.45	7075.65	6058.08
TSV82_RS__16880	TSV82_RS__16880				18000.8	14425.7	15830.5	29537.2	26381.3	20694.8
TSV82_RS__16885	TSV82_RS__16885				1738.24	1372.29	1679.13	4482.68	3393.52	4986.53
TSV82_RS__16895	TSV82_RS__16895				15558.3	11051.7	10682.6	9591.81	8716.17	5629.29
TSV82_RS__16910	TSV82_RS__16910				38745.2	43694.6	39485.4	44065.4	38811.4	36757.4
TSV82_RS__16915	TSV82_RS__16915				6425.34	5858.24	7663.64	13289.3	13818.4	12715.6
TSV82_RS__16920	TSV82_RS__16920				17248	12810.4	18184.3	11307.4	8753.73	11103.2
TSV82_RS__16925	TSV82_RS__16925						279.754	18920.2	21894.5	16954.5
TSV82_RS__16935	TSV82_RS__16935				255.059	129.522
TSV82_RS__16940	TSV82_RS__16940				12578.8	6494.6	12593.1	56720.2	61816.4	51006.1
TSV82_RS__16945	TSV82_RS__16945				17344.3	12129.6	23290	100592	114667	102927
TSV82_RS__16975	TSV82_RS__16975				3386.69	2255.6	2009.33	2700.45	3874.34	3305.58
TSV82_RS__16980	TSV82_RS__16980				7583.52	6318.49	6211.63	4317.62	3779.04
TSV82_RS__16985	TSV82_RS__16985				1520.2	1434.93	1713.24	1951.06	1824.58	1820.38
TSV82_RS__16995	TSV82_RS__16995				14563.8	17072.8	14838.5	10766.8	11694.3	11485.3
TSV82_RS__17000	TSV82_RS__17000				63054.7	66979	50902.9	46137.7	51485.9	42107.9
TSV82_RS__17010	TSV82_RS__17010				20737.3	28304.4	37036.7	26431.5	29879.6	44517.7
TSV82_RS__17015	TSV82_RS__17015				14525.3	16304	14914.8	11028.8	10023.1	10548.4
TSV82_RS__17020	TSV82_RS__17020				13899	15407.6	14362	8703.69	9322.61	10010.9
TSV82_RS__17025	TSV82_RS__17025				4813.68	4998.9	5999.37	5133.01	4041.94	4834.79
TSV82_RS__17030	TSV82_RS__17030				1253.91	1101.34	677.146	2127.51	3369.49	3003.81
TSV82_RS__17060	TSV82_RS__17060				12339.1	9717.06	12302.3	10262	9071.63	7173.78
TSV82_RS__17065	TSV82_RS__17065				22637.8	19403.8	17728	17281.1	14727.2	16536.2
TSV82_RS__17070	TSV82_RS__17070				3088.04	4027.39	7439.13	7602.46	10127.5	11619.3
TSV82_RS__17075	TSV82_RS__17075				2430.84	4643.26	5315.81	8671.31	7460.12	7412.33
TSV82_RS__17085	TSV82_RS__17085				4752.34	5447.86	3569.68	7468.82	7735.96	5593.8
TSV82_RS__17100	TSV82_RS__17100				1276.31	925.162	1757.36	1524.98	1295.95	1491.42
TSV82_RS__17105	TSV82_RS__17105				2249.52	2758.95	3410.72	5148.27	4175.53	3894.79
TSV82_RS__17110	TSV82_RS__17110				5173.53	6214.88	5116.61	3759.16	2712.26	2845.96
TSV82_RS__17120	TSV82_RS__17120				19265.2	20683	13351.9	7944.38	6595.94	11525.7
TSV82_RS__17125	TSV82_RS__17125				54062.3	55480.6	56500.5	54633.9	54930.8	48230.2
TSV82_RS__17130	TSV82_RS__17130				68314.5	75478.1	68984.8	51843.6	53883.2	44244.5
TSV82_RS__17135	TSV82_RS__17135				6966.51	8443.15	9144.94	7933.2	6190.7	7354.78
TSV82_RS__17140	TSV82_RS__17140				1859.67	1583.51	1392.77
TSV82_RS__17150	TSV82_RS__17150				440.801			1427.75	861.806	1360.81
TSV82_RS__17155	TSV82_RS__17155				69.2305	281.41		322.624
TSV82_RS__17160	TSV82_RS__17160				1976.2	1683.64	2170.12	2268.91	1526.36	2502.91
TSV82_RS__17165	TSV82_RS__17165				23180.9	30118.5	27091	15521.7	17210.3	15506
TSV82_RS__17170	TSV82_RS__17170				98494.1	99972	91866.4	57491.7	57209.7	47227.8
TSV82_RS__17175	TSV82_RS__17175				132061	150921	158411	139842	106102	132738
TSV82_RS__17180	TSV82_RS__17180				126424	117017	106413	75681.6	87147.7	63979.2
TSV82_RS__17185	TSV82_RS__17185				2101.84	1611.37	1323.3		2468.05	1528.68
TSV82_RS__17195	TSV82_RS__17195				3285.2	2118.73	2396.33	625.034	826.489
TSV82_RS__17235	TSV82_RS__17235				1295.78	3665.97	3306.3	3278.78	2686.16	6091.4
TSV82_RS__17240	TSV82_RS__17240						829.024
TSV82_RS__17285	TSV82_RS__17285				9141.49	9260.99	10634	13430.2	12422.4	7604.2
TSV82_RS__17300	TSV82_RS__17300				2529.18	1291.47	2727.29	2154.31	1410.6	2769.55
TSV82_RS__17320	TSV82_RS__17320				3639.09	2925.7	2145.42	3051.03	3564.8	3286.77
TSV82_RS__17335	TSV82_RS__17335				3159.38	2429.07	1747.22	3322.62	3903.07	2502.36
TSV82_RS__17355	TSV82_RS__17355				5185.24	6291.6	6376.72	6002.37	6652.03	5240.85
TSV82_RS__17360	TSV82_RS__17360				10537.7	11914	8018.89	5618.03	6402.48	5219.92
TSV82_RS__17365	TSV82_RS__17365				5962.31	4916.32	5589.49	6975.06	5232.79	5859.8
TSV82_RS__17370	TSV82_RS__17370				27645.7	26432	18089.3	15434.7	14806.4	13869.6
TSV82_RS__17390	TSV82_RS__17390				7575.03	8253.38	6484.16	13997.5	11820.5	10747.2
TSV82_RS__17395	TSV82_RS__17395				8424.9	9215.27	10276.3	6570.69	5926.91	3579.88
TSV82_RS__17400	TSV82_RS__17400				1184.62	1057.62	1143.31	611.811
TSV82_RS__17410	TSV82_RS__17410				1398.43	796.963	1342.42	2121.69	1876.37
TSV82_RS__17420	TSV82_RS__17420				3538.31	5599.76	8140.7	4930.15	3089.88	6027.89
TSV82_RS__17430	TSV82_RS__17430				2187.29	2113.9	1764.7	1878.3	1424.14	1380.79
TSV82_RS__17475	TSV82_RS__17475				3601.25	3316.58	3044.63	782.667	1814.13
TSV82_RS__17480	TSV82_RS__17480				2130.09	3071.51	3756.3
TSV82_RS__17495	TSV82_RS__17495				5576.81	3586.22	4880.85	5127.77	4803.65	3916.35
TSV82_RS__17505	TSV82_RS__17505				14543.6	19134.8	13371.9	8448.78	5096.87	6042.53
TSV82_RS__17515	TSV82_RS__17515						4072	3366.81	2975.2	3106.17
TSV82_RS__17550	TSV82_RS__17550					6200.9		7127.56	8732.98	5868.96
TSV82_RS__17560	TSV82_RS__17560				2859.8	2507.41	2292.19	13031.9	10645.3	12253.4
TSV82_RS__17565	TSV82_RS__17565				1928.43	794.038	1416.74	8651.93	9486.84	7426.09
TSV82_RS__17580	TSV82_RS__17580				6110.95	3048.9	5757.76	9446.09	9487.85	8109.38
TSV82_RS__17605	TSV82_RS__17605				1641.05	561.933	796.294		2599.44	1838.72
TSV82_RS__17610	TSV82_RS__17610				1749.98	972.892	1897.15	321.323
TSV82_RS__17625	TSV82_RS__17625				4049.77	3650.32	4406.32	5238.16	5375.93	5180.63
TSV82_RS__17635	TSV82_RS__17635				4977.62	5697.92	4213.57	3484.29	3431.4	3114.03
TSV82_RS__17670	TSV82_RS__17670				830.682	805.065	1207.09	2518.12	1948	2903.82
TSV82_RS__17705	TSV82_RS__17705				4769.09	4322.59	5634.12	3127.62	4253.36	4821.08
TSV82_RS__17715	TSV82_RS__17715				7355.43	8695.87	11123.7	3293.83	3204.89	3401.98
TSV82_RS__17735	TSV82_RS__17735				2754.14	4427.99	3435.02	2920.37	2759.48	3675.86
TSV82_RS__17740	TSV82_RS__17740				8429.25	4816.78	6994.23	32277.8	29056.2	29992.8
TSV82_RS__17745	TSV82_RS__17745				1142.99	228.629	715.58	2306.02	1889.94	3050.86
TSV82_RS__17750	TSV82_RS__17750				962.84	1042.93	1892.83	4410.28	5000.13	5692.69
TSV82_RS__17755	TSV82_RS__17755				490.75		322.12	1062.46	1246.25	729.895
TSV82_RS__17765	TSV82_RS__17765				706.71	609.063		686.14	526.471	612.372
TSV82_RS__17780	TSV82_RS__17780				4333.64	4611.36	3308.06	5862.37	6479.33	8376.06
TSV82_RS__17785	TSV82_RS__17785				3502.58	3626.56	4340.6	1821.21	1439.5	2551.9
TSV82_RS__17790	TSV82_RS__17790				4554.77	5913.56	6977.27	31347.6	34802.2	35713.9
TSV82_RS__17805	TSV82_RS__17805				2466.42	2265.05	2774.41	8748.91	7085.5	8450.09
TSV82_RS__17830	TSV82_RS__17830				4604.24	5973.57	3756.31	2303.97		3729.42
TSV82_RS__17840	TSV82_RS__17840				4111.39	5086.3	3646.41	2115.62	3860.73	5395.18
TSV82_RS__17935	TSV82_RS__17935				2252.03	1902.44	1786.61	2131.79	1694.23
TSV82_RS__17960	TSV82_RS__17960				130.361	317.96	235.282	507.07	543.311
TSV82_RS__17990	TSV82_RS__17990				1208.05	1046.85	1117.38	3619.56	3188.49	3092.75
TSV82_RS__18065	TSV82_RS__18065				1247.89	1271.1	1299.51
TSV82_RS__18160	TSV82_RS__18160				2231.22		8279.78	4003.64	4818.98	3954.03
TSV82_RS__18175	TSV82_RS__18175						928.042	2373.55	1696.64	1771.65
TSV82_RS__18235	TSV82_RS__18235				4317.98	4448.33	4358.44	5371.07	7232.96	5052.36
TSV82_RS__18250	TSV82_RS__18250						289.854	1227.02	1253.13	1557.31
TSV82_RS__18265	TSV82_RS__18265				2526.37	1725.16	2774.94	165331	177670	164718
TSV82_RS__18460	TSV82_RS__18460				33583.7	18686	34208.6	136270	123986	99968
TSV82_RS__18490	TSV82_RS__18490				25672.8	17501.9	28756	11138.4	13795.5	13174.7
TSV82_RS__18500	TSV82_RS__18500							4044.28	4545.75	5592.85
TSV82_RS__18510	TSV82_RS__18510							2138.18	2997.37	2130.5
TSV82_RS__18540	TSV82_RS__18540				3675.58	2475.98	3104.5	8333.3	8448.7	7727.08
TSV82_RS__18605	TSV82_RS__18605				1770.03	2421.73	1377.66	3543.49	3501.67	2145.72
TSV82_RS__18620	TSV82_RS__18620				1973.67	1434.41	1393.06	1027.71		1003.53
TSV82_RS__18625	TSV82_RS__18625				862.793	1136.48	796.188		1433.96	3126.72
TSV82_RS__18640	TSV82_RS__18640				6324.58	6665.71	6744.96	28464.7	24648.5	17950.6
TSV82_RS__18645	TSV82_RS__18645				1750.43	1234.42	1026.36	4050.42	3460.79	4537.1
TSV82_RS__18650	TSV82_RS__18650				3459.54	3280.18	4529.66	8900.45	8804.96	8148.8
TSV82_RS__18655	TSV82_RS__18655				29590.5	23632.2	22590.5	64200.1	55312	49238.4
TSV82_RS__18660	TSV82_RS__18660				26362.8	25572.1	31329.4	113039	103351	136072
TSV82_RS__18665	TSV82_RS__18665				10261.3	8450.82	7439.33	23119.4	19049.9	20063
TSV82_RS__18670	TSV82_RS__18670				63640.5	74191.4	77152	242280	205916	237841
TSV82_RS__18675	TSV82_RS__18675				20696.8	20310.6	16195.2	80355.8	62615.6	64850.4
TSV82_RS__18690	TSV82_RS__18690						377.631	502.109	349.765	331.157
TSV82_RS__18710	TSV82_RS__18710				579.078	1059.54	750.737	2018.1	1426.24	1219.79
TSV82_RS__18715	TSV82_RS__18715				23022.8	16422.8	19012.7	9653.54	7336.78	7767.3
TSV82_RS__18745	TSV82_RS__18745				8180.53	4960.4	10412.6	16032.2	14608	17594.3
TSV82_RS__18750	TSV82_RS__18750				3409.13	1492.41	2017.04	2464.55	3003.71	1791.16
TSV82_RS__18790	TSV82_RS__18790				2318.88	4531.03	2242.71		1339.97
TSV82_RS__18805	TSV82_RS__18805				14844.4	15798.7	20326.7	58844.7	64156.4	66814.3
TSV82_RS__18810	TSV82_RS__18810				7151.5	3431.62	7579.66	19929.6	26342.3	29315.1
TSV82_RS__18815	TSV82_RS__18815							483.246		1467
TSV82_RS__18825	TSV82_RS__18825				8574.44	4189.91	7925.68	15824.6	19626.6	19137.1
TSV82_RS__18830	TSV82_RS__18830				54222.9	34826.9	62488.1	76669.2	98894.6	94078.1
TSV82_RS__18865	TSV82_RS__18865				4175.12	3124.78	3756.98	1176.55	1009.29	1446.12
TSV82_RS__18880	TSV82_RS__18880				338301	293202	418783	429453	454898	399927
TSV82_RS__18885	TSV82_RS__18885				14411.8	15290.2	15093	30083.6	29523.8	26013.7
TSV82_RS__18890	TSV82_RS__18890				3000.2			20119.5	14790.7	13334.5
TSV82_RS__18895	TSV82_RS__18895				8843.35	6825.76	9419.58	45800.7	41043.8	32219.6
TSV82_RS__18900	TSV82_RS__18900				1346	927.55	963.46		544.747
TSV82_RS__18905	TSV82_RS__18905				2242.55	1483.34	1780.38
TSV82_RS__18925	TSV82_RS__18925					1120.51	1253.71		3364.68	3517.42
TSV82_RS__18930	TSV82_RS__18930				399.283	366.061	633.641	500.414	444.541	391.953
TSV82_RS__18935	TSV82_RS__18935				34502.6	24966.9	28106.4	30666	26975.9	20939.6
TSV82_RS__18945	TSV82_RS__18945				1352.54	1449.8	1607.17	2021.87	736.444	1972.23
TSV82_RS__19015	TSV82_RS__19015				1206.04	1182.66	940.609
TSV82_RS__19035	TSV82_RS__19035							3827.86	3700.33	3642.5
TSV82_RS__19040	TSV82_RS__19040				2553.03	1739.38	2481.35	6173.46	4815.67	3937.81
TSV82_RS__19050	TSV82_RS__19050				5626.61	2721.29	8157.08	161628	134795	140041
TSV82_RS__19055	TSV82_RS__19055				1423.22	444.343	831.09	4708.86	6395.89	5004.48
TSV82_RS__19060	TSV82_RS__19060							2165.85	1504.98	1574.26
TSV82_RS__19065	TSV82_RS__19065				6197.56	2920.29	3720.51	2647.1	4588.88	4475.48
TSV82_RS__19130	TSV82_RS__19130				12176	10294.7	11428.8	16650.9	15613.1	14185.2
TSV82_RS__19135	TSV82_RS__19135				4018.04	2588.01	3161	4391.59	4156.59	3875.67
TSV82_RS__19150	TSV82_RS__19150				9334.98	21279.7	12583.2	8788.66	6153.01	4533.28
TSV82_RS__19155	TSV82_RS__19155				886.237	702.53	1319.3	1597.11	1948.65	977.779
TSV82_RS__19160	TSV82_RS__19160				2955.35	2636.04	3476.44	972.844	1717.09	1164.15
TSV82_RS__19175	TSV82_RS__19175				502.928	726.024	815.835
TSV82_RS__19185	TSV82_RS__19185				900.358	824.698	826.296	648.017
TSV82_RS__19195	TSV82_RS__19195				766.664	3325.36	690.546	925.9	1326.74	1088.35
TSV82_RS__19210	TSV82_RS__19210				51237.9	36964.8	56867.1	76199	78174.2	67824.7
TSV82_RS__19215	TSV82_RS__19215				849.604	1077.9	1062.51	1786.79	1808.92	2743.85
TSV82_RS__19230	TSV82_RS__19230				19549.1	15127.3	22207.9	5093.5	4547.76	5225.98
TSV82_RS__19310	TSV82_RS__19310				2647.77	3013.99	2345.2	3501.41	4181.69	2161.67
TSV82_RS__19315	TSV82_RS__19315				1890.6	798.73	1710	3363.17	4421.78	4202.62
TSV82_RS__19325	TSV82_RS__19325				769.282	681.58	903.442	3374.91	2162.59	1971.78
TSV82_RS__19370	TSV82_RS__19370				390.546	643.819	442.696
TSV82_RS__19405	TSV82_RS__19405					1380.32		1425.64	1344.35	747.262
TSV82_RS__19430	TSV82_RS__19430				4668.48	4064.43	4119.97	5404.58	4778.2	5279.47
[truncated: 649 more rows]

## Sheet: Table S5
Table S5: Proteomic data search for TSV140 isolate
Protein.Group	Protein.Ids	Protein.Names	Genes	First.Protein.Description	140S-2.mzML	140S-1.mzML	140R-2.mzML	140S-3.mzML	140R-3.mzML	140R-1.mzML
P00761	P00761				597128	910503	3430880	686642	2499770	4394130
P04264	P04264		KRT1		2607.53	3079.15	2369.72		8007.18	15215.8
P13645	P13645		KRT10		4591.38	7641.66	6144.25		8882.04	19658.6
P35527	P35527		KRT9		3380.2	2895.16		2990.79	1489.55	14316.5
P35908	P35908		KRT2		626.943	2136.08	1363.87		1501.59	1500.05
TSV140_RS__00005	TSV140_RS__00005				5447.55	8488.34	6685.64	6722.37	9044.11	7281.82
TSV140_RS__00010	TSV140_RS__00010				1590.13	1878.42		2301.7	309.085
TSV140_RS__00015	TSV140_RS__00015				13605.9	12811.7	12252.7	12367.1	6878.8	14835.4
TSV140_RS__00020	TSV140_RS__00020				9782.03	11536.4	16317.7	10296.6	13738.6	10899
TSV140_RS__00025	TSV140_RS__00025				18079.5	20639.9	12693.5	17376.9	15228.9
TSV140_RS__00035	TSV140_RS__00035				10866.3	6048.83	89326.5	15831.3	65312.1	68679.7
TSV140_RS__00055	TSV140_RS__00055				11776.5	9020.88	112793	11648.5	97217.1	79315.2
TSV140_RS__00060	TSV140_RS__00060				2087.1	2241.53	53281.9	1587.64	91034.9	59165.7
TSV140_RS__00070	TSV140_RS__00070				7389.79	8439.13	10340.2	8387.16	11498	7078.56
TSV140_RS__00075	TSV140_RS__00075				5057.58	4810.57	6546.52	5805.41	8579.94	9237.38
TSV140_RS__00080	TSV140_RS__00080				1759.5	1707.91	2695.18	2119.36	2974.81
TSV140_RS__00085	TSV140_RS__00085				6042.8	6210.3	13380.5	7344.98	22186.6	13442.7
TSV140_RS__00095	TSV140_RS__00095					215.43	1206.73		1054.19
TSV140_RS__00100	TSV140_RS__00100				239.833		3363.46		2739.68
TSV140_RS__00110	TSV140_RS__00110				4162.13	2830.42		3460.79	269.716
TSV140_RS__00120	TSV140_RS__00120				4902.99	5586.65	38142.6	6000.13	28609.1	21251.7
TSV140_RS__00125	TSV140_RS__00125				4771.46	4973.68	8004.4	6231.78	10229.7
TSV140_RS__00135	TSV140_RS__00135				3136.1	3348.62		3941.34	1307.47
TSV140_RS__00180	TSV140_RS__00180				2340.38	2368.17		3038.98	2522.98
TSV140_RS__00185	TSV140_RS__00185				1357.28	1404.4		1899.53	1739.09
TSV140_RS__00200	TSV140_RS__00200				624.067	759.544	4802.43	648.338	5746.41
TSV140_RS__00225	TSV140_RS__00225				819.34	972.067	1036.27	933.982
TSV140_RS__00250	TSV140_RS__00250				35344.1	37402.4	98688.2	40163.7	108015	62471.5
TSV140_RS__00255	TSV140_RS__00255				627.139	883.224		969.035	548.245
TSV140_RS__00260	TSV140_RS__00260				821.275	779.628	1779.74	403.276	1337.42
TSV140_RS__00265	TSV140_RS__00265						533.052		186.94
TSV140_RS__00310	TSV140_RS__00310				4991.73	4162.7	4971.51	3974.84	5018.72	4922.23
TSV140_RS__00345	TSV140_RS__00345						1003.82	954.489	868.6
TSV140_RS__00350	TSV140_RS__00350				4170.59	3865.16	9339.83	3989.37	7447.15	10382.1
TSV140_RS__00355	TSV140_RS__00355				682.615	922.466	949.308	858.113	1878.51	2792.37
TSV140_RS__00360	TSV140_RS__00360				1524.34	832.973		1648.77	1121.1
TSV140_RS__00365	TSV140_RS__00365				6691.3	6077.83	5630.08	6424.83	5910.31
TSV140_RS__00380	TSV140_RS__00380				115496	100351	36049.3	112288	57995.3	49515.3
TSV140_RS__00390	TSV140_RS__00390				6941.87	7309.67	3039.26	7309.39	2611.66
TSV140_RS__00395	TSV140_RS__00395				2246.48	1049.5		2539.65
TSV140_RS__00400	TSV140_RS__00400				30767.6	26442.3	10722	28295.8	26181.3	27574.9
TSV140_RS__00405	TSV140_RS__00405				40845.7	34362.8	11053.6	37155.2	16931.2	7543.57
TSV140_RS__00410	TSV140_RS__00410				150207	117820	25409.1	133657	44811	39695.1
TSV140_RS__00415	TSV140_RS__00415				76745.9	63150.2	31225.5	70993.7	37819.6	28469.2
TSV140_RS__00420	TSV140_RS__00420				45221.1	36533.5	12559	41117.7	18320.9	11783.3
TSV140_RS__00425	TSV140_RS__00425				48150.8	37541	11026.9	42114.3	18430.6	17752.2
TSV140_RS__00430	TSV140_RS__00430				1597.39	1337.38		1459.84	816.348
TSV140_RS__00435	TSV140_RS__00435				1782.49	1720.12		2362.91	1203.48
TSV140_RS__00440	TSV140_RS__00440				3409.39	2839.67		3747.89	1335.88
TSV140_RS__00460	TSV140_RS__00460				25797	22913.6	14515	24185	20540	18452
TSV140_RS__00465	TSV140_RS__00465				146293	130705	41066.4	131133	71254.9	59416.4
TSV140_RS__00470	TSV140_RS__00470				329979	277597	55145.9	313357	142638	104932
TSV140_RS__00495	TSV140_RS__00495				4801.05	5261.17	12049	4164.93	12355.3	10367.2
TSV140_RS__00500	TSV140_RS__00500						6161.57		4565.92	5732.12
TSV140_RS__00505	TSV140_RS__00505					612.712	9516.69	1309.15	6929.87	3793.69
TSV140_RS__00510	TSV140_RS__00510				410.526	620.914	20936.9		19707.1	12097.1
TSV140_RS__00515	TSV140_RS__00515				2099.88	2590.07	19115.8	3701.77	20487.1	16519.9
TSV140_RS__00520	TSV140_RS__00520					2898.49	9163.15		12693.6	8748.71
TSV140_RS__00525	TSV140_RS__00525						2551.23		4550.22
TSV140_RS__00530	TSV140_RS__00530				4127.14	3817.18	3918.87	3424.69	5256.52	2204.89
TSV140_RS__00535	TSV140_RS__00535					974.111	25705.1		26151.6	14770.1
TSV140_RS__00540	TSV140_RS__00540				15566.5	24050.1	854942	28868.4	1104950	329718
TSV140_RS__00570	TSV140_RS__00570				8661.68	8086.59	32145.5	8765.5	20946.1	13257.9
TSV140_RS__00575	TSV140_RS__00575				18427.7	21981.4		19102	5347.24
TSV140_RS__00585	TSV140_RS__00585				7731.96	8428.08		8479.77	1492.28
TSV140_RS__00605	TSV140_RS__00605				11068.5	12068.9	9972.12	11929.2	8458.13	8248.51
TSV140_RS__00610	TSV140_RS__00610				1379.73	1739.18		1718.25	882.909
TSV140_RS__00615	TSV140_RS__00615				12880.2	14297.6	4005.21	14006.9	3888.25
TSV140_RS__00645	TSV140_RS__00645				1480.25	1865.07		1354.12	538.06
TSV140_RS__00655	TSV140_RS__00655				829.36	1140.19	2474.03	666.706	1571.87
TSV140_RS__00665	TSV140_RS__00665				2302.24	1507.39	2669.09	1810.05	2170.96	3352.44
TSV140_RS__00825	TSV140_RS__00825				3551.3	3380.32	5418.81	3821.66	9135.38	9139.72
TSV140_RS__00830	TSV140_RS__00830						25984.7		16083.4	8121.2
TSV140_RS__00835	TSV140_RS__00835				2295.55	2581.57	6495.41	2255.89	9919.96	6547
TSV140_RS__00840	TSV140_RS__00840				952.857		21700.4	1077.28	16306.9	12746.8
TSV140_RS__00860	TSV140_RS__00860				1829.11	2012.6	4276.4	2003.35	3310.83
TSV140_RS__00870	TSV140_RS__00870				3078.56	3503.82	8937.9	5266.83	8420.65	12510.1
TSV140_RS__00875	TSV140_RS__00875				3071.55	3342.65	2080.29	3381.47	2372.24	2333.1
TSV140_RS__00885	TSV140_RS__00885				677.017	974.622		578.353
TSV140_RS__00890	TSV140_RS__00890				8047.31	6651.81	374.383	8416.07	4754.22
TSV140_RS__00900	TSV140_RS__00900				4583.49	4574.85	2064.81	3808.37	2252.59	3493.09
TSV140_RS__00915	TSV140_RS__00915						4232.5		5058.84	6873.88
TSV140_RS__00930	TSV140_RS__00930				23916.1	16185.7	25016	23331.4	29683	12912.8
TSV140_RS__00935	TSV140_RS__00935								1559.05
TSV140_RS__00945	TSV140_RS__00945								1462.15
TSV140_RS__00950	TSV140_RS__00950					286.31	3016.54		5897.15	3632.06
TSV140_RS__00955	TSV140_RS__00955					4707.65	4523.72		11656.6	6451.62
TSV140_RS__01045	TSV140_RS__01045				13732.3	14924.6	38711.8	14686.6	41841.4	43363.5
TSV140_RS__01080	TSV140_RS__01080				5115.65	5636.7	5490.6	5183.49	6755.32	3196.81
TSV140_RS__01090	TSV140_RS__01090				1544.66	915.204	1426.32	1270.1	1945.45
TSV140_RS__01110	TSV140_RS__01110				970.93	948.58		1323.58
TSV140_RS__01115	TSV140_RS__01115				922.743	1027.98	511.752	1044.02	882.434
TSV140_RS__01150	TSV140_RS__01150				2226.16	2452.97	5560.21	2632.03	4333.55	5985.33
TSV140_RS__01170	TSV140_RS__01170				7663.95	7831.7	5401.69	7729.75	4213.78
TSV140_RS__01175	TSV140_RS__01175				2115.79	2646.37	5145.44	2321.15	4763.18	2720.35
TSV140_RS__01185	TSV140_RS__01185					3334.53	8969.1	2679.59	9035.99	7926.71
TSV140_RS__01245	TSV140_RS__01245				995.721	1146.08	2518.08	1095.35	2325.99	1631.88
TSV140_RS__01255	TSV140_RS__01255				3851.78	3338.72	2599.6	4264.38	4259.45
TSV140_RS__01290	TSV140_RS__01290				2464.21	2494.58	6919.51	3007.79	8126.04	7618.14
TSV140_RS__01325	TSV140_RS__01325					865.398
TSV140_RS__01365	TSV140_RS__01365				1551.41	1434.61	2673.21	1265.94	2206.13
TSV140_RS__01405	TSV140_RS__01405				2203.83	2717.38	2856.38	2927.79	3452.14
TSV140_RS__01410	TSV140_RS__01410				14894.2	15286.2	24968.8	13608.1	23011.7	24746.5
TSV140_RS__01415	TSV140_RS__01415				8455.61	8572.42	11721.9	8057.81	13491.8	10538.4
TSV140_RS__01430	TSV140_RS__01430				49710.7	53276.2	734684	52788	966703	593377
TSV140_RS__01440	TSV140_RS__01440						3766.39		2763.24
TSV140_RS__01445	TSV140_RS__01445				107.68		3277.81		2447.01
TSV140_RS__01450	TSV140_RS__01450						1858.09	317.493	2820.93
TSV140_RS__01455	TSV140_RS__01455				1928.09	1765.74		2071.5
TSV140_RS__01460	TSV140_RS__01460				2339.18	3043.1	1867.99	1984.56	1643.76
TSV140_RS__01465	TSV140_RS__01465				904.253	816.323		817.947	2337.31
TSV140_RS__01480	TSV140_RS__01480				1568.77
TSV140_RS__01525	TSV140_RS__01525				2981.16	3655.02	1969.5	3939.57	3562.61
TSV140_RS__01735	TSV140_RS__01735				997.64	1283.88	2279.33	1216.89	1744.85
TSV140_RS__01745	TSV140_RS__01745				1510.8	1731.32	1477.45	1822.54	1515.81
TSV140_RS__01750	TSV140_RS__01750								807.048
TSV140_RS__01755	TSV140_RS__01755				802.743	760.068	1580.63	469.036	1167.89
TSV140_RS__01760	TSV140_RS__01760				217.544	354.483
TSV140_RS__01770	TSV140_RS__01770				862.412	1467.66	2418.11
TSV140_RS__01775	TSV140_RS__01775				2374.85	1597.76		2723.81
TSV140_RS__01815	TSV140_RS__01815				8372.19	6594.44	1744.88	4966.13	3464.59
TSV140_RS__01830	TSV140_RS__01830				970.092	1002.72	7769.35	782.307	5246.78
TSV140_RS__01835	TSV140_RS__01835				476.954	844.682	226.661	626.341	961.08
TSV140_RS__01845	TSV140_RS__01845				4879.5	3832.29	5624.92	5568.42	2569.99
TSV140_RS__01875	TSV140_RS__01875				1257.35	1036.49	4124.85	1496.15	977.514
TSV140_RS__01880	TSV140_RS__01880				4688.47	3381.93	7186.15	3180.46	5289.81	3803.4
TSV140_RS__01885	TSV140_RS__01885				1365.85	1635.78	5644.45	1550.43	3933.21	6399.27
TSV140_RS__01900	TSV140_RS__01900				12253.7	12482.7	9515.68	12494.2	11143.6	8873.07
TSV140_RS__01905	TSV140_RS__01905				9233.47	9901.7	6674.58	10203.2	9219.71	7323.02
TSV140_RS__01910	TSV140_RS__01910				12213.4	12445.4	8962.46	12594.5	8346.6	3528.29
TSV140_RS__01915	TSV140_RS__01915				26157	26285.7	15396.7	27477.6	13705.3	10181.2
TSV140_RS__01920	TSV140_RS__01920				1434.15	1404.34	726.918	1305.65	771.313
TSV140_RS__01935	TSV140_RS__01935				2014.28		5734.57		5919.18	3982.94
TSV140_RS__01940	TSV140_RS__01940				12187.1	777.105	7941.76		10607.7	4400.18
TSV140_RS__01955	TSV140_RS__01955				1720.42	1507.98		1963.34	3180.08
TSV140_RS__01965	TSV140_RS__01965				3273.53	2886.7	2818.41	3402.2	2581.86
TSV140_RS__02000	TSV140_RS__02000				62395.2	72153.8	50412.3	66564.8	47156.8	44081.4
TSV140_RS__02005	TSV140_RS__02005				5210.78	4712.62	1803.22	6083.53	1804.94
TSV140_RS__02010	TSV140_RS__02010				3988.57	3468.56		3936.97
TSV140_RS__02030	TSV140_RS__02030				3802.52	4754.08	7717.62	4538.6	7132.13
TSV140_RS__02040	TSV140_RS__02040				238.72	249.008
TSV140_RS__02065	TSV140_RS__02065				2902.68	2586.84	3829.64	2248.07	2514.26
TSV140_RS__02085	TSV140_RS__02085				5977.68	6283.87	3718.55	6502.89	3000.35	2224.38
TSV140_RS__02090	TSV140_RS__02090				2204.71	2742.3	6202.51	2166.97	5578.62
TSV140_RS__02095	TSV140_RS__02095				2249.16	1606.89	2940.25	1895.36	3174.68
TSV140_RS__02100	TSV140_RS__02100				12529.5	13818.6	35512.1	15035.5	27441.6	17735.5
TSV140_RS__02110	TSV140_RS__02110					2731.4	1254.79	1914.43
TSV140_RS__02175	TSV140_RS__02175				7705.23	9607.56		9245.91
TSV140_RS__02195	TSV140_RS__02195				964.126	1619.37		944.709	4840.56
TSV140_RS__02335	TSV140_RS__02335				3886.22		2290.59	3819.82		782.841
TSV140_RS__02385	TSV140_RS__02385				900.714	1102.06	1527.46	1245.12	540.51
TSV140_RS__02450	TSV140_RS__02450				452.667	1168.17		826.429
TSV140_RS__02465	TSV140_RS__02465				904.528	695.027		1072.84	982.376
TSV140_RS__02470	TSV140_RS__02470				699.74	777.671		538.895	1317.03
TSV140_RS__02480	TSV140_RS__02480				639.512	1292.39	2082.72	1278.43	2554.85
TSV140_RS__02490	TSV140_RS__02490				13952.4	13859.1	81585.8	15511.2	65771.1	41152.7
TSV140_RS__02495	TSV140_RS__02495				13083.6	11856.8	35712.6	12475.8	28101	22518.2
TSV140_RS__02510	TSV140_RS__02510				2072.84	1838.82		2402.08	2664.31
TSV140_RS__02530	TSV140_RS__02530				2359.25	2250.57	10530.3	2659.91	12123	8079.96
TSV140_RS__02535	TSV140_RS__02535				932.496	1062.73	4106.72	724.28	4564.53
TSV140_RS__02615	TSV140_RS__02615				774.274	971.033	1348.86	799.386	1672.03
TSV140_RS__02625	TSV140_RS__02625						2152.14		2390.4
TSV140_RS__02665	TSV140_RS__02665						4200.76		1435.84	23125.8
TSV140_RS__02680	TSV140_RS__02680						1753.45		1909.73
TSV140_RS__02715	TSV140_RS__02715				5208.27	5555.46	4520.49	5867.58	7425.32	4189.31
TSV140_RS__02775	TSV140_RS__02775				128.335	944.75	1569.82	1087.04	841.384
TSV140_RS__02840	TSV140_RS__02840				4097.02	2364.31	2598.5	5582.19
TSV140_RS__02860	TSV140_RS__02860				622.638	1119.46	2596.87	815.158	2891.11
TSV140_RS__02865	TSV140_RS__02865				5770.97	7373.21	6706.52	6671.73	9717.2	28445.4
TSV140_RS__02870	TSV140_RS__02870				650.588	880.498		1557.54	1164.31
TSV140_RS__02875	TSV140_RS__02875				1133.87	944.967		1113.63
TSV140_RS__02880	TSV140_RS__02880				1517.95	1802.92		2268.15	2942.08
TSV140_RS__02900	TSV140_RS__02900				1105.43	1151.82	10069.5		7039.92	5421.83
TSV140_RS__02965	TSV140_RS__02965						12552.5		12176.1	5652.71
TSV140_RS__02975	TSV140_RS__02975					157.037	1357.32	285.596	1229.02
TSV140_RS__03000	TSV140_RS__03000						2049.73		914.841	461.261
TSV140_RS__03035	TSV140_RS__03035				2122.57	2286.37	1316.05	3129.82	2263.05
TSV140_RS__03140	TSV140_RS__03140				3826.05	3556.28	2106.63	2689.6	4910.82
TSV140_RS__03210	TSV140_RS__03210				15522.1	6687.72		8990.97
TSV140_RS__03215	TSV140_RS__03215				2534.43	2163.44	18141.4	1979.32	14577.6	29087.7
TSV140_RS__03265	TSV140_RS__03265				851.313			2581.99	963.071
TSV140_RS__03290	TSV140_RS__03290				2110.66	1086.68		1903.6	1016.2
TSV140_RS__03295	TSV140_RS__03295				2550.69	2490.29	5031.19	2028.92	4970.24
TSV140_RS__03430	TSV140_RS__03430				2725.59	2761.35	6210.21	3293.68	7954.98	7105.48
TSV140_RS__03480	TSV140_RS__03480				2031.6	2209.84	1946.19	1170.26	2712.95
TSV140_RS__03485	TSV140_RS__03485				1947.99	1615.35		2079.69	1641.25
TSV140_RS__03490	TSV140_RS__03490				3954.16	4502.96	5592.32	4793.56	5575.97	3178.15
TSV140_RS__03500	TSV140_RS__03500				4903.35	3349.47	11286.3	4346.74	13316.8	5008.98
TSV140_RS__03505	TSV140_RS__03505				1536.89	1467.9	6350.74	1314.65	6783.84	5242.81
TSV140_RS__03510	TSV140_RS__03510				5029.36	6085.11	3863	4621.86	4545.3
TSV140_RS__03545	TSV140_RS__03545				148.149			268.189
TSV140_RS__03550	TSV140_RS__03550				1366.63	1303.53	7499.49	1154.11	5920.02
TSV140_RS__03555	TSV140_RS__03555				1360.88	1039	5057.56	1177.14	3692
TSV140_RS__03560	TSV140_RS__03560				53494.8	58654.8	178267	52720	238038	287970
TSV140_RS__03570	TSV140_RS__03570				228678	215107	91439.6	229936	193926	136267
TSV140_RS__03600	TSV140_RS__03600						903.979		726.102
TSV140_RS__03610	TSV140_RS__03610				1975.89	1463.65	3683.02	1641.95	4372.84
TSV140_RS__03620	TSV140_RS__03620						38504.1		43448.5	47454.1
TSV140_RS__03625	TSV140_RS__03625						9776.12		12315.7	7162.79
TSV140_RS__03630	TSV140_RS__03630				1441.23	668.989		971.033	588.94
TSV140_RS__03635	TSV140_RS__03635				11082.9	11148.8	8143.43	10948.5	9019.58
TSV140_RS__03645	TSV140_RS__03645				26394	29695.1	13824.6	24745.3	12929.8	13771.8
TSV140_RS__03655	TSV140_RS__03655				1057.24	1324.6	1033.25	2532.3	1578.3
TSV140_RS__03660	TSV140_RS__03660				5895.41	6001.02	4547.48	6200.61	7245.84	6508.14
TSV140_RS__03665	TSV140_RS__03665				13616.1	15697.6	8156.43	15818.7	7586.75	5399.71
TSV140_RS__03670	TSV140_RS__03670				7200.57	6892.35	7693.87	7313.36	9170.45	10276.4
TSV140_RS__03680	TSV140_RS__03680				7412.2	7290.42	11333.1	7644.29	8243.88	16236.2
TSV140_RS__03685	TSV140_RS__03685				2024.75	1675.81		2094.61	4616.97	3913.75
TSV140_RS__03695	TSV140_RS__03695				1941.66	1938.28	3338	1974.53	4088.64	2999.7
TSV140_RS__03700	TSV140_RS__03700				28117.4	30794.6	15298.9	29148.5	14466.9	15223
TSV140_RS__03710	TSV140_RS__03710				3458.39	4202.79	5929.04	3693.44	7931.86	12269.4
TSV140_RS__03715	TSV140_RS__03715				6540	6009.32	8961.07	6889.92	7787.59
TSV140_RS__03725	TSV140_RS__03725				5127.63	5290.47	6204.07	5541.63	8919.26	6390.19
TSV140_RS__03750	TSV140_RS__03750				4204.95	4264.56	13896.1	4968.81	15153.2	15719.3
TSV140_RS__03770	TSV140_RS__03770				142653	144376	65132.9	140323	67636	56773.2
TSV140_RS__03775	TSV140_RS__03775				4952.35	4541.93		5991.61	3481.89
TSV140_RS__03780	TSV140_RS__03780				47434.6	43985.1	28531.3	50760.5	23787.2	29678
TSV140_RS__03785	TSV140_RS__03785				46322.7	44468	31219.5	46906.7	30485.3	26972.3
TSV140_RS__03795	TSV140_RS__03795				55309.8	69753.9	25598.5	75190.7	58744.7	24229.8
TSV140_RS__03800	TSV140_RS__03800				2144.85	2383.12		2341.68	2334.69
TSV140_RS__03805	TSV140_RS__03805				253343	249900	95133.4	279777	199036	111990
TSV140_RS__03810	TSV140_RS__03810				5977.42	5668.01	2333.39	6764.83	5395.13	22624.8
TSV140_RS__03815	TSV140_RS__03815				26929.6	29172.2	13736.8	28343.1	18265	32941.9
TSV140_RS__03820	TSV140_RS__03820				3482.84	3266.73	3779.08	3229.02	2541.39	2874.93
TSV140_RS__03825	TSV140_RS__03825				143058	142132	144637	137928	177709	138960
TSV140_RS__03890	TSV140_RS__03890				2263.84	2314.44	2357.87	2488.1	3303.12
TSV140_RS__03915	TSV140_RS__03915				281105	312089	43522.2	291820	57748.2	56106.6
TSV140_RS__03935	TSV140_RS__03935				12913.5	11657	8359.62	13753.7	8671.86	9329.21
TSV140_RS__03945	TSV140_RS__03945						2309.9		1524.42
TSV140_RS__03950	TSV140_RS__03950				27795.3	28594.6	22105.9	27642.7	22067.3	39339.9
TSV140_RS__03965	TSV140_RS__03965								1357.85
TSV140_RS__03970	TSV140_RS__03970				1825.5	1029.99	18717.2	2211.28	19529.4	8884.56
TSV140_RS__03975	TSV140_RS__03975						3492.11		3816.62
TSV140_RS__03990	TSV140_RS__03990				1019.78	1246.92	2735.22	1185.48	1641.5
TSV140_RS__04020	TSV140_RS__04020				39728.3	41922.1	40971.5	40237.2	37336.1	43115.9
TSV140_RS__04025	TSV140_RS__04025				5157.91	4596.35	4786.44	5696.24	6584.26
TSV140_RS__04030	TSV140_RS__04030				11770.8	12335.2	28592.3	12305.3	26212.9	33672.1
TSV140_RS__04035	TSV140_RS__04035				7110.14	7823.32	18764.9	8210.55	18752.7	69854.4
TSV140_RS__04040	TSV140_RS__04040				1280.61	1071.74		1332.61
TSV140_RS__04045	TSV140_RS__04045				6960.08	6547.23	3803.74	6884.93	2666.55
TSV140_RS__04050	TSV140_RS__04050				11625.8	11100.7	3937.92	12438.6	2345.39
TSV140_RS__04055	TSV140_RS__04055				33946.1	36976.3	25689.8	34680.1	23032.6	14958.4
TSV140_RS__04060	TSV140_RS__04060				14742.2	13628.6	9748.33	15183	12480.3	6681.28
TSV140_RS__04065	TSV140_RS__04065				8252.55	8341.39	10384.9	9215.1	9111.38	8375.29
TSV140_RS__04070	TSV140_RS__04070				7918.6	6228.44	2882.71	7133.16	3734.44
TSV140_RS__04080	TSV140_RS__04080				19340.4	22228.5	35967.4	18974.3	51842.6	30795.2
TSV140_RS__04085	TSV140_RS__04085				5543.26	5641.25	4958.88	5945.46	5908.26
TSV140_RS__04095	TSV140_RS__04095				2088.59	1961.41	9572.21	2008.42	6063.87	5677.54
TSV140_RS__04100	TSV140_RS__04100				4396.28	4763	4515.98	4286.59	5506.39	6166.19
TSV140_RS__04135	TSV140_RS__04135				7100.8	6669.06	6790.62	6415.06	7996.36	10975.1
TSV140_RS__04140	TSV140_RS__04140				11707.6	13179.3	8358.54	10670.5	10321.1	10471.4
TSV140_RS__04145	TSV140_RS__04145				37481.2	41910.3	20724.3	39268	26123.1	14490.4
TSV140_RS__04160	TSV140_RS__04160				1282.69	1236.67	3138.48	1278.01	2113.62	4164.5
TSV140_RS__04165	TSV140_RS__04165				42615.7	44244.7	113919	46567.9	122051	93362.2
TSV140_RS__04185	TSV140_RS__04185				5008.73	4126.31	6352.39	6247.88	4431.92	7472.54
TSV140_RS__04200	TSV140_RS__04200				10505.8	11439.9	17074.8	13192	29802.6	27753
TSV140_RS__04205	TSV140_RS__04205				1260.4	926.428	2884.3	1296.67	2378.96
TSV140_RS__04225	TSV140_RS__04225				2460.87	2832.46	5693.84	2802.98	3648.28	3242.35
TSV140_RS__04230	TSV140_RS__04230				2142.45	2252	3279.54	2297.69	3217.33
TSV140_RS__04235	TSV140_RS__04235				600.016	1035.05	927.7	466.665	985.248
TSV140_RS__04250	TSV140_RS__04250				6881.98	5941.12		6667.76	4774.29
TSV140_RS__04320	TSV140_RS__04320				5293.81	4614.35	3668.46	5912.66	3505.29	7882.2
TSV140_RS__04325	TSV140_RS__04325				2236.3	2376.65		1562.34	1317.55
TSV140_RS__04340	TSV140_RS__04340				1602.43	1402.78	5308.32	1309.69	5793.34
TSV140_RS__04350	TSV140_RS__04350				235.973			455.273	5260.2
TSV140_RS__04355	TSV140_RS__04355				1002.86	1066.06			2697.04
TSV140_RS__04370	TSV140_RS__04370				10309.7	8161.41	14179.3	10761.3	10676.1	10847.1
TSV140_RS__04380	TSV140_RS__04380				64.9584		5260.75		4959.57	3804.34
TSV140_RS__04400	TSV140_RS__04400						3155.09		3596.69
TSV140_RS__04405	TSV140_RS__04405						7165.6		8727.9	4942.85
TSV140_RS__04410	TSV140_RS__04410					630.849	3300.68	207.746	3925.57	1609.48
TSV140_RS__04420	TSV140_RS__04420						7840.54		10163.4	17737.7
TSV140_RS__04430	TSV140_RS__04430						11432.3		9509.23	7047.14
TSV140_RS__04455	TSV140_RS__04455				4369.17	4168.25	1212.96	5581.05	4868.33
TSV140_RS__04475	TSV140_RS__04475				2341.56	1676.87	8240.38	2402.92	9341.3	8660.96
TSV140_RS__04485	TSV140_RS__04485				46935.4	27864.7	210263	41094.3	164920	44165.4
TSV140_RS__04490	TSV140_RS__04490				1431.12	7362.76	150032	5947.53	52696.8	104095
TSV140_RS__04500	TSV140_RS__04500				639.257	1007.9	2328.56	626.086	5545.81	8017.24
TSV140_RS__04520	TSV140_RS__04520				807.164	1049.33	1227.06	1127.95	1237.52
TSV140_RS__04525	TSV140_RS__04525				3747.47	3347.49	3288.24	2635.89	4360.11	3054.45
TSV140_RS__04530	TSV140_RS__04530				374.42		1606.41		1697.05
TSV140_RS__04555	TSV140_RS__04555				3156.92	2199.53	3764.15	2895.35	5843.45	6477.06
TSV140_RS__04565	TSV140_RS__04565				19988.2	22030.9	10774.1	21186.9	14737.4	7301.53
TSV140_RS__04610	TSV140_RS__04610				5566.31	6225.39	25745.3	8440.93	27899.2	16435.4
TSV140_RS__04640	TSV140_RS__04640				2014.04	1700.71	2964.09	2332.06	3384.8	1791.78
TSV140_RS__04645	TSV140_RS__04645				567.713	329.353		527.604	561.476
TSV140_RS__04660	TSV140_RS__04660				11224.6	11235.6	10799.8	12751.1	8317.03	4895.8
TSV140_RS__04665	TSV140_RS__04665				2153.16	2079.63	1816.02	1907.05	2477.52
TSV140_RS__04670	TSV140_RS__04670				772.602	1161.13	979.476	1126.78	1177.25
TSV140_RS__04690	TSV140_RS__04690				20267.9	22035.9	48967.7	23926.8	40356.5	55435.6
TSV140_RS__04695	TSV140_RS__04695				5960.53	5917.09	8068.58	6187.2	7101.97	5253.74
TSV140_RS__04700	TSV140_RS__04700				6860.78	8284.69	1713.08	8890.13	6909.5
TSV140_RS__04705	TSV140_RS__04705				5548.07	8491.39	31860.6	6440.55	27588.3	29283.4
TSV140_RS__04710	TSV140_RS__04710				17371.1	19745.3	50094.5	20433.3	41794.2	35933.5
TSV140_RS__04720	TSV140_RS__04720				1879.29	2288.91	2328.72	2339.65	2433.61
TSV140_RS__04725	TSV140_RS__04725				2427.53	2360.19	3683.35	2568.72	3184.57	2076.15
TSV140_RS__04730	TSV140_RS__04730				24901	22813	44643.8	25718.6	43540.5	45934.7
TSV140_RS__04745	TSV140_RS__04745				3825.06	3875.85		3031.93	2626.19
TSV140_RS__04750	TSV140_RS__04750				3315.83	3926.08	593.881	2641.47	1453.82
TSV140_RS__04755	TSV140_RS__04755				2518.39	2597.99	2217.27	2728.25	3091.39
TSV140_RS__04760	TSV140_RS__04760				1822.12	2809.54		2868.47
TSV140_RS__04810	TSV140_RS__04810						1872.04
TSV140_RS__04815	TSV140_RS__04815				1779.42	1584.97		1476.58
TSV140_RS__04820	TSV140_RS__04820				1475.61	1817.07	2104.56	1986.12	2377.85	3974.93
TSV140_RS__04845	TSV140_RS__04845				5701.84	5978.62	7719.44	5317.39	5867.8	8206.92
TSV140_RS__04850	TSV140_RS__04850				78780.3	75690.5	521952	82687.1	664431	470921
TSV140_RS__04855	TSV140_RS__04855				1297.26	1592.29	1346.58	1702.43	2043.34
TSV140_RS__04860	TSV140_RS__04860				1818.93	1632.77	16602.4	1889.32	13344.3	10971.4
TSV140_RS__04865	TSV140_RS__04865				497.989	441.082		1005.06
TSV140_RS__04870	TSV140_RS__04870				14361.1	13013.9		14294.3	1177.55	7003.4
TSV140_RS__04890	TSV140_RS__04890				7935.56	7180.82	64564.3	8425.14	50624.2	46079.2
TSV140_RS__04915	TSV140_RS__04915				2970.05	2570.77	7143.11	2660.84	6895.48	4502.54
TSV140_RS__04945	TSV140_RS__04945				22353.5	22618.2	4235.1	20494.4	5880.57
TSV140_RS__04955	TSV140_RS__04955				10200.4	10177.3	9933	11433.4	11870.1	6925.36
TSV140_RS__04960	TSV140_RS__04960				21231.8	22199.7	15768.5	22313.3	18470.7	16626.6
TSV140_RS__04965	TSV140_RS__04965				5158.31	5211.28	9151.25	5150.9	8266.34	6244.54
TSV140_RS__04970	TSV140_RS__04970				1629.22	1338.53		1093.55
TSV140_RS__04975	TSV140_RS__04975				1234.09	1302.02	1486.33	1415.98	2008.27	2507.09
TSV140_RS__04995	TSV140_RS__04995				3352.73	4164.4		3778.97	4061.62
TSV140_RS__05000	TSV140_RS__05000				16850.1	18657.1	38910.3	18126.7	45688.6	44410.7
TSV140_RS__05005	TSV140_RS__05005				577.331	545.322	851.7	978.046	1497.81	1193.31
TSV140_RS__05010	TSV140_RS__05010				8677.76	9599.17	23042.6	9701.16	24480.9	21685.2
TSV140_RS__05015	TSV140_RS__05015				6576.03	6730.38	17313.7	7267.02	11738.5	9121.15
TSV140_RS__05040	TSV140_RS__05040				1779.98	1655.96	3673.68	1069.14	3691.07	2369.91
TSV140_RS__05045	TSV140_RS__05045				5221.12	5326.71	12304.8	5009.69	8556.99	13428.5
TSV140_RS__05050	TSV140_RS__05050				16865.9	19482.2	66801.4	17350.4	39266.5	76677.4
TSV140_RS__05055	TSV140_RS__05055				18787.2	20154	38096.8	19253.1	44391.3	40570.8
TSV140_RS__05060	TSV140_RS__05060				6151.55	6941.57	29462.6	7970.61	24826.4	15148.2
TSV140_RS__05065	TSV140_RS__05065				3078.97	3089.02	10430	4036.48	12070.2	10098.5
TSV140_RS__05070	TSV140_RS__05070				15872	20455.6	69925.9	18136.3	82312.8	41440.1
TSV140_RS__05080	TSV140_RS__05080				3035.57	3109.95	3863.57	4293.17	2912.1	6277.19
TSV140_RS__05085	TSV140_RS__05085				1771.48	1175.17	5354.26	2033.78	2100.38
TSV140_RS__05100	TSV140_RS__05100				8352.08	9001.1	24137.3	9941.26	25719.8	16116.7
TSV140_RS__05140	TSV140_RS__05140				442.112	803.167		542.136
TSV140_RS__05150	TSV140_RS__05150				2982.37	2612.41		2498.04	1033.9
TSV140_RS__05250	TSV140_RS__05250				4527.82	3340.98	48094.1	3410.12	65824.3	80994.5
TSV140_RS__05255	TSV140_RS__05255				1262.27	1424.37	5379.48	1849.75	5395.75	6711.3
TSV140_RS__05260	TSV140_RS__05260				5996.31	7614.53	3385.04	7834.4	2014.53
TSV140_RS__05265	TSV140_RS__05265				4531.56	5537.64	2105.26	5667.88	3181.14
TSV140_RS__05270	TSV140_RS__05270				53973.2	47652.5	2872.85	52117.4	3192.68
TSV140_RS__05275	TSV140_RS__05275				940.43	933.835	1649.28	971.901	2012.43
TSV140_RS__05320	TSV140_RS__05320				1246.47	701.549	531.918	872.506	1123.77
TSV140_RS__05330	TSV140_RS__05330				617.668	971.376	5480.26	953.847	7463.67	8425.29
TSV140_RS__05340	TSV140_RS__05340					222.285	7301.24		5723.55	2982.12
TSV140_RS__05455	TSV140_RS__05455					767.683	15543.1	686.278	14026.5	7592.76
TSV140_RS__05510	TSV140_RS__05510						9061.57	4040.02	8618.21	9249.61
TSV140_RS__05550	TSV140_RS__05550				1562.82	1313.21	9833.7	1934.66	12443.2	5323.97
TSV140_RS__05565	TSV140_RS__05565				1134.11	1218.03	4056.46	1290.37	1324.15
TSV140_RS__05600	TSV140_RS__05600						1275.82		1094.28
TSV140_RS__05645	TSV140_RS__05645				286.825	199.635		207.416
TSV140_RS__05725	TSV140_RS__05725				979.54	1334.28	1018.01	1463.82	1549.72
TSV140_RS__05865	TSV140_RS__05865				1220.05	1041.33	2210	897.876	2308.88
TSV140_RS__05895	TSV140_RS__05895				947.888	900.642		1341.76
TSV140_RS__05900	TSV140_RS__05900				719.114	724.81		3621.97	1438.5
TSV140_RS__05910	TSV140_RS__05910				828.872	970.85	1342.1	626.715	1022.91
TSV140_RS__05930	TSV140_RS__05930				1202.72	902.856	6243.57	1167.56	7476.94	7689.91
TSV140_RS__05940	TSV140_RS__05940				7997.32	8502.81	8156.28	8270.34	9876.69	10547.3
TSV140_RS__05945	TSV140_RS__05945				4666.88	3943.27		3829.41	879.183
TSV140_RS__05950	TSV140_RS__05950				191.132	450.952	969.899		619.36
TSV140_RS__05960	TSV140_RS__05960				78717.5	87048	130921	88078.9	135980	144088
TSV140_RS__05970	TSV140_RS__05970				701.724	574.927		756.989
TSV140_RS__05975	TSV140_RS__05975				1416.61	1705.46	2369.23	1506.93	2332.09
TSV140_RS__05980	TSV140_RS__05980				15197.1	15225.5	12002.6	13860.9	20107.4	35285.2
TSV140_RS__05990	TSV140_RS__05990				3603.07	3820.57	2292.55	4158.88	1927.4
TSV140_RS__05995	TSV140_RS__05995				2284.12	2155.56		1855.85	861.681
TSV140_RS__06000	TSV140_RS__06000				2355.58	2010.53	1947.3	2484.62	1413.94
TSV140_RS__06015	TSV140_RS__06015				16687.5	15834	7947.17	16942.6	8471.25	4446.82
TSV140_RS__06020	TSV140_RS__06020				2096.08	2049		1985.44	936.823
TSV140_RS__06095	TSV140_RS__06095				457.797	238.698
TSV140_RS__06125	TSV140_RS__06125				4682.02	4549.37	7101.18	5154.62	6819.09	4361.45
TSV140_RS__06130	TSV140_RS__06130				5536.7	6573.23	3935.09	6297.11	4023.32	3219.86
TSV140_RS__06135	TSV140_RS__06135				6466.29	6915.54	2728.58	6022.18	3391.13	2439.14
TSV140_RS__06140	TSV140_RS__06140				5215.71	5146.89	5294.49	4797.49	4629.52	10042
TSV140_RS__06145	TSV140_RS__06145				10374.4	10959.7	4732.93	11060.1	4926.83	3560.62
TSV140_RS__06150	TSV140_RS__06150				23468.1	24818.5	11474.8	21958.2	16907.6	10397.8
TSV140_RS__06155	TSV140_RS__06155				846.528	1198.91	2886.83	1066.71	3130.96
TSV140_RS__06160	TSV140_RS__06160				1364.66	1600.72	4292.16	945.247	3158.81
TSV140_RS__06165	TSV140_RS__06165				1876.39		14240.9	1554.91	9881.15	11148.2
TSV140_RS__06175	TSV140_RS__06175				6590.51	9796.69	5548.43	7933.52	4623.32
TSV140_RS__06185	TSV140_RS__06185				273.971	589.68	935.057	893.553	831.893
TSV140_RS__06295	TSV140_RS__06295				679.391	1197.15	2888.7	1088.22	4195.58
TSV140_RS__06310	TSV140_RS__06310				6886.43	7340.97	7284.53	5939.34	7158.95
TSV140_RS__06335	TSV140_RS__06335				2756.73	2991.93	4432.2	3909.97	6732.07
TSV140_RS__06385	TSV140_RS__06385				452.68
TSV140_RS__06395	TSV140_RS__06395				163.989		27186.2		34554.9	22172.1
TSV140_RS__06420	TSV140_RS__06420						5910.16		4158.53	4143.46
TSV140_RS__06435	TSV140_RS__06435						1868.54		1848.28
TSV140_RS__06450	TSV140_RS__06450						1568.12		1293.19	2136.17
TSV140_RS__06475	TSV140_RS__06475				8587.14		8054.98		7841	12498
TSV140_RS__06490	TSV140_RS__06490						5018.86		5844.96	5261.32
TSV140_RS__06495	TSV140_RS__06495				2467.76	1643.15	13353.6	2525.43	16126.8	25170.5
TSV140_RS__06500	TSV140_RS__06500				807.994		2237.53		2116.34
TSV140_RS__06545	TSV140_RS__06545						1009.5		1916.79
TSV140_RS__06555	TSV140_RS__06555					2047.92	16230.9		10886.4	15575.2
TSV140_RS__06570	TSV140_RS__06570					409.037	4268.84		3096.79	3135.75
TSV140_RS__06585	TSV140_RS__06585				5744.98	15074.4	30634.3	13616.8	41477.7	25559.3
TSV140_RS__06660	TSV140_RS__06660				1253.65	973.77	3838.25	1721.16	2871.84	3011.91
TSV140_RS__06665	TSV140_RS__06665				1509.18	1326.27		1511.01	802.328
TSV140_RS__06695	TSV140_RS__06695				21845.6	23719.5	6864.86	26749.8	6834.46	6192.25
TSV140_RS__06700	TSV140_RS__06700				35344.3	34523.1	7092.88	39630.8	8584.6	9556.11
TSV140_RS__06705	TSV140_RS__06705				33377.7	36773.4	6276.61	39738.1	7080.26	10926.9
TSV140_RS__06710	TSV140_RS__06710				25872.8	27518	8927.45	26983	7760.66	6458.26
TSV140_RS__06740	TSV140_RS__06740				536.295	680.702	3246.77	272.055	2590.02
TSV140_RS__06750	TSV140_RS__06750				200.647		2670.03		1598.87
TSV140_RS__06755	TSV140_RS__06755				3821.44	3002.27	3740.65	3234.3	4400.19
TSV140_RS__06760	TSV140_RS__06760				1662.84	2109.63	4793.7	2481.52	3763.46	2009.89
TSV140_RS__06765	TSV140_RS__06765				5882.09	6788.81	23141.5	5433.77	20604.7	29607.2
TSV140_RS__06775	TSV140_RS__06775				315.268	380.747	3841.1		2309.82
TSV140_RS__06780	TSV140_RS__06780				3433.06	2066.87		2827.29
TSV140_RS__06785	TSV140_RS__06785				36164.4	35948	156442	33740.5	234911	141316
TSV140_RS__06810	TSV140_RS__06810				184.176	284.321	1651.71		1872.56
TSV140_RS__06820	TSV140_RS__06820						295.289		418.727
TSV140_RS__06875	TSV140_RS__06875				1405.78	1398.54	2794.01	1811.39	1864
TSV140_RS__06895	TSV140_RS__06895				2102.08	1773.83		1382.9	280.489
TSV140_RS__06900	TSV140_RS__06900				4192.34	3205.02	1090.66	3048.4	1531.79
TSV140_RS__06910	TSV140_RS__06910				208.257
TSV140_RS__06920	TSV140_RS__06920				3549.74	3055.61	2347.9	4123.02	5093.79	13498.2
TSV140_RS__06930	TSV140_RS__06930					2438.15			1056.08
TSV140_RS__06935	TSV140_RS__06935				524.112	943.917	921.279	786.086	1111.54
TSV140_RS__06940	TSV140_RS__06940				34671.2	34438.1	39570.5	33522.4	44112.2	30122
TSV140_RS__06945	TSV140_RS__06945				1438.4	1190.59		1128.93	2746.92
TSV140_RS__07010	TSV140_RS__07010				4317.65	4602.52	4710.6	5134.64	3705.09	1805.37
TSV140_RS__07015	TSV140_RS__07015				4255.53	3778.58	4282.21	5387.4	4564.36
TSV140_RS__07050	TSV140_RS__07050				4780.32	5400.69	4884.42	5493.11	5505.55
TSV140_RS__07055	TSV140_RS__07055				19567.2	24337.9	8654.05	19167.3	7967.14	7567.11
TSV140_RS__07060	TSV140_RS__07060				8784.3	9565.4	7769.59	10542.4	7815.75	4795.74
TSV140_RS__07065	TSV140_RS__07065				6428.4	5009.89	3134.91	5921.83	3444.35	6716.04
TSV140_RS__07080	TSV140_RS__07080				588.435	754.355		632.916
TSV140_RS__07085	TSV140_RS__07085				1059.36	1591.16	6656.02	933.823	5746.76
TSV140_RS__07090	TSV140_RS__07090				7087.78	8691.25	22259	8718.39	29758
TSV140_RS__07095	TSV140_RS__07095				896.664	1037.97		934.376	826.398
TSV140_RS__07105	TSV140_RS__07105				376.833
TSV140_RS__07115	TSV140_RS__07115				9994.26	10995.4	12951.2	9208.82	13405.1	6269.33
TSV140_RS__07120	TSV140_RS__07120				17378	17631.9	9754.2	18761.7	12885.7	13647.7
TSV140_RS__07130	TSV140_RS__07130				3974.49	4657.75	3055.37	3753.09	3188.44
TSV140_RS__07135	TSV140_RS__07135				1213.3	1395.21		1959.57	711.417
TSV140_RS__07155	TSV140_RS__07155				10993	9505.95	12157.9	11557.7	10853.3	7587.43
TSV140_RS__07160	TSV140_RS__07160				1370.97	1512.68	3598.49	1795.43	3173.66
TSV140_RS__07170	TSV140_RS__07170				1100.84	1230.05		997.192
TSV140_RS__07175	TSV140_RS__07175				5113.33	6200.51	15992	7004.08	13271.6	9103.3
TSV140_RS__07185	TSV140_RS__07185				457.696	1146.94		430.443
TSV140_RS__07215	TSV140_RS__07215				7835.32	7152.01	23853.3	7766.23	16042.9	15262.4
TSV140_RS__07220	TSV140_RS__07220				2636.53	3032.75	2121.94	3361.13	2979.94
TSV140_RS__07250	TSV140_RS__07250						47816.9		25471.3	23046.1
TSV140_RS__07280	TSV140_RS__07280				625.189	803.195	984.102	959.754	1236.04	1550.2
TSV140_RS__07285	TSV140_RS__07285				43952.5	45782.3	20809.3	44639.2	22356	26608
TSV140_RS__07290	TSV140_RS__07290				212948	220321	310236	256078	258337	318094
TSV140_RS__07300	TSV140_RS__07300				7487.42	6442.57	30188	8207.06	36579.6	25382.9
TSV140_RS__07305	TSV140_RS__07305					968.175	4347.06	908.601	5340.89	2696.12
TSV140_RS__07310	TSV140_RS__07310						2005.41		1479.67
TSV140_RS__07315	TSV140_RS__07315				810.561	798.938	4946.33	439.894	6559.47	2638.44
TSV140_RS__07320	TSV140_RS__07320				4352.04	4574.05	6571.06	4319.48	6779.68	5810.59
TSV140_RS__07330	TSV140_RS__07330				2339.38	1699.47		2677.95	780.776
TSV140_RS__07345	TSV140_RS__07345				2761.51	3807.43	6554.21	3309.41	7932.92	4998.59
TSV140_RS__07350	TSV140_RS__07350				2344.68	1886.17	5760.79	2151.86	5321.27
TSV140_RS__07355	TSV140_RS__07355				2092.15	1922.05	4315.83	2073.58	4692.35	7084.24
TSV140_RS__07360	TSV140_RS__07360				6135.99	6775.25	18061.5	7680.98	21952	11077.9
TSV140_RS__07365	TSV140_RS__07365				1392.37	1595.65	4744.12	1358.56	5292.02	4400.13
TSV140_RS__07385	TSV140_RS__07385				7105.37	6447.9	8857.18	6026.53	7650	13397
TSV140_RS__07395	TSV140_RS__07395				3160.83	3421.58	114999	3639.06	117810	113662
TSV140_RS__07415	TSV140_RS__07415				1420.53	1055.87	54480.4	1103.95	88001.5	39733.8
TSV140_RS__07420	TSV140_RS__07420				710.963		396.001	279.063	1029.69
TSV140_RS__07470	TSV140_RS__07470					758.442	6685.19	250.754	7363.71	6339.23
TSV140_RS__07475	TSV140_RS__07475				2845.6	2862.25	999.734	3112.61	615.138
TSV140_RS__07480	TSV140_RS__07480				7555.95	7535.61	4225.03	7860.33	1985.38	2615.5
TSV140_RS__07485	TSV140_RS__07485				5246.6	4729.2	5543.17	4430.04	3084.65
TSV140_RS__07495	TSV140_RS__07495				3458.85	3163.97	14711.9	3062.6	9534.66	6323.45
TSV140_RS__07735	TSV140_RS__07735				736.552	763.007	2255.49	804.389	1628.3
TSV140_RS__07760	TSV140_RS__07760				606.51	369.525	1422.37	554.176	3663.75	4902.85
TSV140_RS__07795	TSV140_RS__07795				240.975		1214.61	270.323	1630.34
TSV140_RS__07800	TSV140_RS__07800				5373.04	6735.41	19092	5815.56	16839.7	20494.5
TSV140_RS__07810	TSV140_RS__07810				5513.02	5012.79	6147.44	5260.81	7998.68
TSV140_RS__07835	TSV140_RS__07835				3466.66	3120.88	5694.68	3932.99	4520.43	645.576
TSV140_RS__07850	TSV140_RS__07850				3210.76	2610.34	1888.21	3272.6	4269.63
TSV140_RS__07875	TSV140_RS__07875				747.935	1423.49	2149.35	1601.39	1777.68
TSV140_RS__07885	TSV140_RS__07885							521.358
TSV140_RS__07890	TSV140_RS__07890				6981.66	7492.36	14518.9	8299.51	11975.7	12988.1
TSV140_RS__07910	TSV140_RS__07910						624.544		1381.96
TSV140_RS__07920	TSV140_RS__07920					935.991			2501.72	7518.23
TSV140_RS__07925	TSV140_RS__07925					1008.34	14986.1	8903.6	23200.1	22160.1
TSV140_RS__07930	TSV140_RS__07930				33892.2	36075.9	19709.2	17679.3	21020.8	17170.6
TSV140_RS__07935	TSV140_RS__07935						1669.64		3888.69
TSV140_RS__07965	TSV140_RS__07965						3497.33		3908.23	2306.97
TSV140_RS__08060	TSV140_RS__08060				5139.14	5737.97	12006.9	5142.62	18771.4	14101.2
TSV140_RS__08120	TSV140_RS__08120				615.219	598.107	1220.08	799.986	1067.94
TSV140_RS__08125	TSV140_RS__08125				9713.34	7702.78	12473.6	8721.8	18200.2	16842
TSV140_RS__08135	TSV140_RS__08135						4661.37		5233.37	2756.15
TSV140_RS__08150	TSV140_RS__08150				13735.8	12886.9	18435.4	14908.6	17449.8	21222.4
TSV140_RS__08155	TSV140_RS__08155				34304.5	36466.8	14152.5	35804.8	16681.6	32982.9
TSV140_RS__08160	TSV140_RS__08160				24630	22341.6	22664.5	25760.5	22616.4	10759.4
TSV140_RS__08165	TSV140_RS__08165				8803.52	9019.69	14754.5	10499.8	16076.6	13226.3
TSV140_RS__08170	TSV140_RS__08170				2511.79	2281.01	2974.8	2996.49	5440.81
TSV140_RS__08180	TSV140_RS__08180				6365.87	8644.56	371034	10088.1	311847	1247730
TSV140_RS__08185	TSV140_RS__08185				6479.11	6270.83	234249	5725.8	736475	536120
TSV140_RS__08190	TSV140_RS__08190					1974.93	12615.9		15574.8	10393.9
TSV140_RS__08195	TSV140_RS__08195				3322.97	3848.29	2414.83	3334.55	2470.96	11621.8
TSV140_RS__08210	TSV140_RS__08210				1724.14	1686.28	1135.65	1629.76	1991.16
TSV140_RS__08235	TSV140_RS__08235				1634.11	1485.55	9593.19	1282.97	8660.26	8596.77
TSV140_RS__08250	TSV140_RS__08250				27887.1	28875.9	37446.9	28828.2	54709.9	34045.9
TSV140_RS__08255	TSV140_RS__08255				1148.59	1112.49	5100.3	1000.48	6548.63	5258.65
TSV140_RS__08260	TSV140_RS__08260				8156	8739.31	8462.45	9440.92	9162.29	8664.06
TSV140_RS__08275	TSV140_RS__08275				1443.53	1817.58	90354.5	2224.08	115356	59071.2
TSV140_RS__08280	TSV140_RS__08280				3769.96	4159.55	5669.85	4111.28	8330.51	7351.09
TSV140_RS__08285	TSV140_RS__08285				1469.97	1601.97	1567.19	1439.16	1149.49
TSV140_RS__08310	TSV140_RS__08310				23459.2	27984.6		23190.1	5024.7	4137.09
TSV140_RS__08315	TSV140_RS__08315				34793.2	34227.5	28156.2	35801.9	25816.6	25156.9
TSV140_RS__08325	TSV140_RS__08325				1576.18	1628.12	2510.17	992.205	1848.85
TSV140_RS__08335	TSV140_RS__08335				4219.28	4335.76		4453.65
TSV140_RS__08350	TSV140_RS__08350				2294.78	2678.44		2509.81	119.747
TSV140_RS__08355	TSV140_RS__08355				8440.16	10203.1	3022.8	10288.1
TSV140_RS__08360	TSV140_RS__08360				24087	27000.1		27070.9	22524.7	13338.8
TSV140_RS__08365	TSV140_RS__08365					570.751	12931.9	571.386	11354.9	6841.78
TSV140_RS__08405	TSV140_RS__08405					1122.85		1581.97	1074.82
TSV140_RS__08425	TSV140_RS__08425				619.409	454.877	2599.02	1659.08	1937.19	11055
TSV140_RS__08435	TSV140_RS__08435				461.248	535.966	1982.51	851.323	2265.49
TSV140_RS__08440	TSV140_RS__08440				1331.74	1795.84	3326.62	2555.86	2651.94
TSV140_RS__08450	TSV140_RS__08450				749.443	976.612		641.534
TSV140_RS__08455	TSV140_RS__08455				4717.98	5318.62	10316	4645.33	3699.46
TSV140_RS__08465	TSV140_RS__08465				11171.9	11568.2	17128.3	10288.6	14806.7	15275.8
TSV140_RS__08475	TSV140_RS__08475				13338.7	12909.5	19191.6	14098.7	15632.4	15705.5
TSV140_RS__08485	TSV140_RS__08485				26977.3	27097.6	47190.7	27099.6	49004.2	38427.3
TSV140_RS__08510	TSV140_RS__08510				4131.4	4448.9	5494.39	4525.62	3890.47	999.476
TSV140_RS__08515	TSV140_RS__08515				50998.7	53354	51938.2	54979.4	60500.2	51498.9
TSV140_RS__08520	TSV140_RS__08520				3410.04	3552.76	5312.48	3362.07	6757.07	9891.37
TSV140_RS__08530	TSV140_RS__08530						4372.57		3899.05
TSV140_RS__08545	TSV140_RS__08545				46506	46363.4	49229.7	43915.4	58385.5	43055.6
TSV140_RS__08550	TSV140_RS__08550				27349.9	27854.3	26733.3	27860.7	29900.3	33343.6
TSV140_RS__08590	TSV140_RS__08590				5183.74	4982.15	6303.45	6704.73	7512.95
TSV140_RS__08605	TSV140_RS__08605						2820.54		3933.98
TSV140_RS__08615	TSV140_RS__08615				1412.73	1290.2	443.462	1140.73
TSV140_RS__08645	TSV140_RS__08645				1563.72	782.919		1906.15
TSV140_RS__08650	TSV140_RS__08650				1458.52	1621.74	3358.14	1504.96	3201.12	1233.78
TSV140_RS__08665	TSV140_RS__08665				9567.5	9481.88	1345.22	11333.1	2621.44	1252.96
TSV140_RS__08680	TSV140_RS__08680				4291.04	4758.36	3501.09	5511	3049.17	2947.39
TSV140_RS__08685	TSV140_RS__08685				962.833	627.318	665.013	1043.34
TSV140_RS__08690	TSV140_RS__08690				7162.72	7576.12	7692.64	8289.23	1985.02	2382.58
TSV140_RS__08695	TSV140_RS__08695				6348.94	6180.5	5700.47	8735.9	3902.83
TSV140_RS__08700	TSV140_RS__08700				5911.35	5209.53	1808.02	7235.41	1899.54
TSV140_RS__08705	TSV140_RS__08705				2959.33	2545.47	2029.6	3365.72	2114.98
TSV140_RS__08710	TSV140_RS__08710				4437.62	4550.5	2145.67	5154.92	2034.52	19693.9
TSV140_RS__08715	TSV140_RS__08715				7060.06	6961.88	3662.91	8679.67	3251.51
TSV140_RS__08720	TSV140_RS__08720				16087.4	15929.7		19039.3	795.228
TSV140_RS__08725	TSV140_RS__08725				5651.77	5512.53	2101.32	7245.55	1357.57
TSV140_RS__08770	TSV140_RS__08770				2127.93	2628.61	3175.3	2579.46	3213.44	4330.56
TSV140_RS__08775	TSV140_RS__08775				4231.58	3766.58	8671.21	3797.66	6650.42	8747.21
TSV140_RS__08780	TSV140_RS__08780				2642.22	2422.18	4896.42	2314.14	4345.81
TSV140_RS__08785	TSV140_RS__08785				2654.54	2884.99	7993.22	2785.45	8003.44	5098.77
TSV140_RS__08790	TSV140_RS__08790				1038.53	1808.75		1758.44	1100.11
TSV140_RS__08805	TSV140_RS__08805				1211.55	1288.23
TSV140_RS__08860	TSV140_RS__08860				221.882
TSV140_RS__08870	TSV140_RS__08870				2241.23	1865.2	1232.31	2194.85
TSV140_RS__08950	TSV140_RS__08950				1993.05	1949.5		1849.07	708.656
TSV140_RS__08955	TSV140_RS__08955				2024.44	2281.77	5328.12	2892	1523.35
TSV140_RS__08960	TSV140_RS__08960				889.164	743.997	9995.13	863.028	10136.4	7984.84
TSV140_RS__08965	TSV140_RS__08965				383.718	607.57	1247.12	443.725	612.399
TSV140_RS__08970	TSV140_RS__08970				518.833	552.111	3182.88	805.251	2819.66
TSV140_RS__08975	TSV140_RS__08975				32103.9	30923.3	49297.8	34589.4	50670.2	70119.6
TSV140_RS__08980	TSV140_RS__08980				50319.4	55153.1	30585.4	55746.2	36496.5	31745.9
TSV140_RS__08985	TSV140_RS__08985				5325.97	5023.68	4332.42	5392.79	4043.77	1410.98
TSV140_RS__08990	TSV140_RS__08990				1593.24	2237.22		1303.82	5576.8	2140.21
TSV140_RS__08995	TSV140_RS__08995				2045.97	2437.64		2226.07	1954.7
TSV140_RS__09005	TSV140_RS__09005				1506.54	1375.84		1021.04
TSV140_RS__09010	TSV140_RS__09010				2320.51	2077.71	4920.27	2517.09	5193.47	4442.99
TSV140_RS__09025	TSV140_RS__09025				2694.49	2937.04	2726.15	3258.81	4153.51	1756.68
TSV140_RS__09035	TSV140_RS__09035				4907.32	4835.99	3563.73	5248.44	2960.12
TSV140_RS__09045	TSV140_RS__09045				21630.6	23381.5	1722.15	21300.9	1563.34
TSV140_RS__09050	TSV140_RS__09050				25603.2	30236.2	2161.87	25901.5	3544.71
TSV140_RS__09055	TSV140_RS__09055				6657.76	7421.14		7167.58	1305.34
TSV140_RS__09070	TSV140_RS__09070				23374.5	14132.9	29344.9	19320.5	32443.5	24960.1
TSV140_RS__09075	TSV140_RS__09075				18728.9	18306	14933.9	18070.4	16487	10096.7
TSV140_RS__09090	TSV140_RS__09090				27011.8	27941.2	15999.2	28234	15019.6	9825.42
TSV140_RS__09130	TSV140_RS__09130				5180.94	5323.28	6403.16	5075.92	8470.05	3645.19
TSV140_RS__09135	TSV140_RS__09135				8490.27	8121.41	15748.5	10230.5	20951.4	14262.6
TSV140_RS__09140	TSV140_RS__09140				12538.1	12420.2	21230.8	11614	29139.6	20996.6
TSV140_RS__09150	TSV140_RS__09150				9145.08	8851.61			6297.57
TSV140_RS__09160	TSV140_RS__09160				2731.55	2446.93	1124.49	2532.45	1548.36
TSV140_RS__09190	TSV140_RS__09190				2803.87	2600.17	5572.62	2245.65	5948.33	4917.6
TSV140_RS__09215	TSV140_RS__09215					8041.43	4474.92			4737.84
TSV140_RS__09235	TSV140_RS__09235				1160.75			922.611	2319.8	1051.31
TSV140_RS__09245	TSV140_RS__09245				1745.57	1441.73	7516.88	1401.58	7486.6	4026.44
TSV140_RS__09255	TSV140_RS__09255				2155.03	861.942	13873.8		10899	11972
TSV140_RS__09280	TSV140_RS__09280					1311.07	3978.24		4077.34	3390.6
TSV140_RS__09285	TSV140_RS__09285						5900.61		3949.06	5567.71
TSV140_RS__09290	TSV140_RS__09290				5784.57	5560.07	13603.2	5233.15	14087.8	11878
TSV140_RS__09295	TSV140_RS__09295				628.789	1049.12	12086.4	767.966	11814	11784.2
TSV140_RS__09300	TSV140_RS__09300				1244.74		10538		15253.3	5978.48
TSV140_RS__09305	TSV140_RS__09305				2592.61	1730.09	35038.2	2375.39	39015	38709.4
TSV140_RS__09330	TSV140_RS__09330						8001.91		11435.6	6376.68
TSV140_RS__09335	TSV140_RS__09335						3735.86		2486.03
TSV140_RS__09345	TSV140_RS__09345						2395.37		898.459
TSV140_RS__09355	TSV140_RS__09355					549.572	2705.09		3488.25	2466.69
TSV140_RS__09425	TSV140_RS__09425				2393.7		4578.17		4572.74
TSV140_RS__09435	TSV140_RS__09435				952.298
TSV140_RS__09440	TSV140_RS__09440				3345.82	2233.77		3546.75
TSV140_RS__09465	TSV140_RS__09465				1582.42	2037.8		665.237	1402.27
TSV140_RS__09505	TSV140_RS__09505				2178.78	2942.14		3198.69	1671.75
TSV140_RS__09510	TSV140_RS__09510				1169.85			631.102	1240.55
TSV140_RS__09565	TSV140_RS__09565				5095.27	5155.43	22152.6	5844.35	19902.5	23670.8
TSV140_RS__09585	TSV140_RS__09585				3656	3594.45	7117.65	3652.89	5442.74	5074.36
TSV140_RS__09595	TSV140_RS__09595				2706.38	2604.3	6398.14	2677.18	4888.31	2918.25
TSV140_RS__09600	TSV140_RS__09600				1756.97	2059.87	1303.83	2406.37	1165.24
TSV140_RS__09605	TSV140_RS__09605				6142.12	5462.48	11454.6	5767.36	15097.7	9804.15
TSV140_RS__09610	TSV140_RS__09610				4623.32	5413.13	20176	5100.75	25071.3	17996.2
TSV140_RS__09615	TSV140_RS__09615				3045.61	2416.8	8933.55	2971.33	9956.46	6372.19
TSV140_RS__09620	TSV140_RS__09620				1854.58	2002.69	5110.38	1945.58	4528.06
TSV140_RS__09625	TSV140_RS__09625				13683.2	14367.9	26815.7	13905.2	35824.7	25604.6
TSV140_RS__09630	TSV140_RS__09630				11788	9338.91	23110.4	13863.3	29958.5	28721
TSV140_RS__09650	TSV140_RS__09650				2715.14	3631.53	7135.4	2979.94	15042.9	13984.8
TSV140_RS__09655	TSV140_RS__09655				14068.2	12991.8	211247	18827	276432	215655
TSV140_RS__09690	TSV140_RS__09690				2541.4	2712.7	983.882		884.971
TSV140_RS__09725	TSV140_RS__09725				13080.3	15229	9500.65	14570.9	9015.58	10720.7
TSV140_RS__09730	TSV140_RS__09730				8919.32	7884.06	8526.14	8752.57	6569.45	11544.1
TSV140_RS__09735	TSV140_RS__09735				19166.3	20431.8	4590.79	20176.2	6801.29	3619.99
TSV140_RS__09740	TSV140_RS__09740				6386.7	5440.58	2666.29	6740.8	2795.19	1590.7
TSV140_RS__09750	TSV140_RS__09750				3733.88	3938.65		3497.48	996.791
TSV140_RS__09760	TSV140_RS__09760				19358.2	23222.8	27353.2	23193	30093.1	23430.1
TSV140_RS__09920	TSV140_RS__09920				1199.6	988.703	728.87	1240.16
TSV140_RS__10055	TSV140_RS__10055				476.512	1020.25	1546.18	533.965	7785.37	6431.67
TSV140_RS__10070	TSV140_RS__10070				2506.89	2333.16	1266.32	2876.71		3543
TSV140_RS__10075	TSV140_RS__10075				133040	132823	72923.1	131969	71846.6	86112
TSV140_RS__10090	TSV140_RS__10090				7020.77	5405.69		6523.42	4309.18
TSV140_RS__10095	TSV140_RS__10095				4138.8	4684.43	4143.22	3831.78	3623.27
TSV140_RS__10110	TSV140_RS__10110				2247.71	2030.38	8037.88	2560.02	9365.78	13716.6
TSV140_RS__10115	TSV140_RS__10115				3453.76	3614.11	1338.56	3644.81
TSV140_RS__10120	TSV140_RS__10120				28932.1	32933.3		30065.7		46214.9
TSV140_RS__10125	TSV140_RS__10125				3562.7	3841.4		3760.48	2833.56
TSV140_RS__10130	TSV140_RS__10130				13440.6	13956.7	21962.3	14963.9
TSV140_RS__10140	TSV140_RS__10140				128703	149089	22916.9	129691	52747.5
TSV140_RS__10145	TSV140_RS__10145				14729.1	18096.4		15262.5	9832.52	36350.2
TSV140_RS__10150	TSV140_RS__10150				19697.5	23888.8		21547.3
TSV140_RS__10155	TSV140_RS__10155				7965.32	9610.36		9504.49
TSV140_RS__10160	TSV140_RS__10160				10676.2	9431.58		11840.9	7011.67
TSV140_RS__10165	TSV140_RS__10165				16306.9	19563.5	19252.7	17590.3
TSV140_RS__10175	TSV140_RS__10175				959.366	1365.49		385.093
TSV140_RS__10180	TSV140_RS__10180				2723.07	3883.87		3006.05
TSV140_RS__10190	TSV140_RS__10190				956.333	393.968		266.987	411.759
TSV140_RS__10275	TSV140_RS__10275						4367.15		2939.66	2119.17
TSV140_RS__10290	TSV140_RS__10290				27721.1	26536.2	21084.4	29780	24873.6	22715.7
TSV140_RS__10295	TSV140_RS__10295				9342.41	10098.6	11068.3	10506.8	11649.3	8037.56
TSV140_RS__10300	TSV140_RS__10300				49779.5	54666.5	60968.6	55641	85646.3	63193.1
TSV140_RS__10305	TSV140_RS__10305				32793.9	29528.2	30110	36903.8	32677.7	31958.8
TSV140_RS__10310	TSV140_RS__10310				18158.4	19101.7	15690.3	22060.6	18376.4	11878
TSV140_RS__10315	TSV140_RS__10315				2382.69	1510.12		2785.54	2389.07
TSV140_RS__10320	TSV140_RS__10320				1315.81	1566.9	436.385	1149.03
TSV140_RS__10325	TSV140_RS__10325				1262.35	1572.46	666.017	1300.69	1290.56
TSV140_RS__10330	TSV140_RS__10330				4522.56	5303.83	4382.41	4688.23	3885.03	4175.62
TSV140_RS__10350	TSV140_RS__10350				2766.93	2311.22		2168.47	2752.92
TSV140_RS__10355	TSV140_RS__10355				3058.94	2470.46		2864.63	2038.5
TSV140_RS__10365	TSV140_RS__10365				720.591	1114.8	552.663	617.809
TSV140_RS__10370	TSV140_RS__10370				1402.25	1426.88		1246.94
TSV140_RS__10390	TSV140_RS__10390				1502.31	1874.78	4718.68	2023.86	5103.94	2031.41
TSV140_RS__10395	TSV140_RS__10395				1919.11	1384.6		1689.4
TSV140_RS__10440	TSV140_RS__10440					450.908			231.574
TSV140_RS__10445	TSV140_RS__10445				7732.53	7479.75	12087.9	8658.37	11443.3	8686.24
TSV140_RS__10470	TSV140_RS__10470				3683.79	3873.91	10789.4	4332.45	7504.15	5358.96
TSV140_RS__10480	TSV140_RS__10480						4328.26		3980.84	3103.99
TSV140_RS__10545	TSV140_RS__10545						999.338		2088.4	1050.46
TSV140_RS__10555	TSV140_RS__10555				2515.79	2116.24		4434.83	826.081
TSV140_RS__10605	TSV140_RS__10605				949.811		3286.14		2969.38	2853.89
TSV140_RS__10615	TSV140_RS__10615				2302.22	1878.07	11889.5	2384.77	12353.5	10206
TSV140_RS__10620	TSV140_RS__10620				2604.76	3037.5	14573.9	2742.97	15836.9	39623.4
TSV140_RS__10635	TSV140_RS__10635				5793.91	5933.33	8951.71	6200.16	10285.8	5946.66
TSV140_RS__10665	TSV140_RS__10665				2066.01	1051.34		1978.59
TSV140_RS__10680	TSV140_RS__10680				4488.16	4600.35	6564.42	5201.64	7215.4	6094.57
TSV140_RS__10690	TSV140_RS__10690				4012.28	4453.99	1964.12	5254.6	2730.72	2498.51
TSV140_RS__10695	TSV140_RS__10695				733.596	969.362	2990.18	769.942	2241.08
TSV140_RS__10725	TSV140_RS__10725				2331.58	2255.27	3540.24		4527.36
TSV140_RS__10765	TSV140_RS__10765				7343.38	6250.52	14394.3	8455.26	11043.4	9280.28
TSV140_RS__10775	TSV140_RS__10775				11597.5	13410.1	5638.72	12811.5	4181.35	11135.8
TSV140_RS__10785	TSV140_RS__10785						5516.47	584.772	3339.95	2731.39
TSV140_RS__10790	TSV140_RS__10790				3598.1	3900.17	2911.21	3354.4	4392.5	2213.38
TSV140_RS__10795	TSV140_RS__10795				9715.13	10270.7	36208.6	10067.9	32132.8	26654.8
TSV140_RS__10800	TSV140_RS__10800				1154.88	950.729	3514.31	981.738	3409.47
TSV140_RS__10805	TSV140_RS__10805				1762.95	1205.94	4649.52	1952.01	4026.09	2745.18
TSV140_RS__10810	TSV140_RS__10810					272.333	1708.56		2760.25
TSV140_RS__10830	TSV140_RS__10830					464.547	667.696		710.6
TSV140_RS__10835	TSV140_RS__10835				4704.01	4025.61	12124.5	3506.35	11689.5	9584.12
TSV140_RS__10840	TSV140_RS__10840				3619.55	3997.92	1911.35	3770.86	2223.71
TSV140_RS__10845	TSV140_RS__10845				4951.45	4730.08	33214	6202.17	33127	24953.5
TSV140_RS__10860	TSV140_RS__10860				626.475	849.876		545.702
TSV140_RS__10865	TSV140_RS__10865				3051.42	3943.03	11102.4	3815.76	9532.05	13968.5
TSV140_RS__10880	TSV140_RS__10880				519.332	667.236		842.701
TSV140_RS__10885	TSV140_RS__10885				1416.88	1520.63		1711.06	915.04
TSV140_RS__10890	TSV140_RS__10890				2303.63	2839.73	2879.04	2820.9	3186.72	7418.42
TSV140_RS__10895	TSV140_RS__10895				752.739	1424	647.852		644.659
TSV140_RS__10980	TSV140_RS__10980				1794	2091.8		1633.31	1594.39	4028.44
TSV140_RS__11005	TSV140_RS__11005				675.549	1035.37		888.205
TSV140_RS__11035	TSV140_RS__11035				1921.79	2117.03	5732.87	2234.79	5558.26
TSV140_RS__11210	TSV140_RS__11210						6656.79		6179.79
TSV140_RS__11225	TSV140_RS__11225				2065.9	1704.47	3748	1911.33	4554.58	2817.68
TSV140_RS__11260	TSV140_RS__11260				636.289	1057.95		2376.37	3878.21
TSV140_RS__11275	TSV140_RS__11275				4348.92	3595.95	1297.46	4808.53	4414.84
TSV140_RS__11290	TSV140_RS__11290				837.591		1427.35	610.803	1536.12
TSV140_RS__11295	TSV140_RS__11295				2165.22	2002.1	1719.24	1881.62	2595.61
TSV140_RS__11305	TSV140_RS__11305				1319.87	1820.52	110754	2382.73	157531	99201.6
TSV140_RS__11495	TSV140_RS__11495				7297.78	9185.37	3948.53	10264.5	6280.25
TSV140_RS__11500	TSV140_RS__11500				53804.5	55238.9	133267	54357	146550	163564
TSV140_RS__11525	TSV140_RS__11525				2753.36	2043.6		1499.99	659.858
TSV140_RS__11530	TSV140_RS__11530				34450.4	36943.8	14567.6	36760.5	14318.2	11842
TSV140_RS__11540	TSV140_RS__11540						2252.6		3114.65	1433.29
TSV140_RS__11580	TSV140_RS__11580				4894.95	5207.98	13397.5	4642.81	12146.6	9701.14
TSV140_RS__11645	TSV140_RS__11645				791.775	1104.87	1365.45	1271.84	2284.49	3693.9
TSV140_RS__11650	TSV140_RS__11650						935.204		1224.72
TSV140_RS__11660	TSV140_RS__11660				1468.67	1872.59		1382.14
TSV140_RS__11675	TSV140_RS__11675				7411.15	7138.02	29033	6700.47	31348.8	26152.1
TSV140_RS__11680	TSV140_RS__11680				1393.88	773.547	4110.77	939.012	3239.89
TSV140_RS__11685	TSV140_RS__11685				2639.93	3680.24	9838.4	3543.17	8611.34	13413.4
TSV140_RS__11690	TSV140_RS__11690				22276	22985	44866.3	25866.7	63451.7	56964.1
TSV140_RS__11695	TSV140_RS__11695				21351	21269.3	100107	22291	86249.4	50008.6
TSV140_RS__11700	TSV140_RS__11700				12145.9	12867.9	44080.9	12515.8	38278.2	35334.2
TSV140_RS__11705	TSV140_RS__11705				57809.2	56195.2	126614	57849.9	116900	124734
TSV140_RS__11710	TSV140_RS__11710				19778.6	19726.9	86442.5	20412.8	72608.1	66940
TSV140_RS__11730	TSV140_RS__11730				3438.66	3430.44		2591.77	1760.59
TSV140_RS__11740	TSV140_RS__11740				2748.01	3025.38	4766.22	2518.57	3892.22
TSV140_RS__11745	TSV140_RS__11745				26536.4	24454.6	6896.83	25805.6	9829.97	8358.67
TSV140_RS__11775	TSV140_RS__11775				7383.69	8820.55	18580.4	8330.02	17538.4	11846.5
TSV140_RS__11780	TSV140_RS__11780				4451.97	5091.48	2487.69	5455.75	3591.9
TSV140_RS__11825	TSV140_RS__11825				3857.43	4767.52	1854.88	4924.13	2198.13
TSV140_RS__11835	TSV140_RS__11835				327.257	1102.45		979.868	758.052
TSV140_RS__11845	TSV140_RS__11845				14457.3	13238.7	60839.7	17348.3	58027.3	44331.5
TSV140_RS__11850	TSV140_RS__11850				2970.95	6108.27	31608.6	3500.17	21068.9	28679.5
TSV140_RS__11855	TSV140_RS__11855				1216.61	702.252	4644.03	1747.86	5531.19
TSV140_RS__11865	TSV140_RS__11865				15616.4	16047.8	35080.9	16904.8	37582.5	38938.4
TSV140_RS__11870	TSV140_RS__11870				43835.6	46989.2	69783.8	49615.4	74569.1	66261.4
TSV140_RS__11905	TSV140_RS__11905				3154.57	3438.54		3472.87	855.881
TSV140_RS__11920	TSV140_RS__11920				716384	742112	362805	724465	714576	734088
TSV140_RS__11925	TSV140_RS__11925				16263.8	15695	19106	17041.1	26030.8	21425.4
TSV140_RS__11930	TSV140_RS__11930					1903.31	21026.5		8755.53	41576.4
TSV140_RS__11935	TSV140_RS__11935				8103.28	9970.73	26876.7	8319.08	38079.7	17606.6
TSV140_RS__11940	TSV140_RS__11940				1393.32	1300.18	1727.99	1219.99	2187.53
TSV140_RS__11945	TSV140_RS__11945				1862.42	1678.65		1802.82
TSV140_RS__11960	TSV140_RS__11960					1404.83
TSV140_RS__11970	TSV140_RS__11970				1221.72	1328.17	1661.36	1365.51	846.314
TSV140_RS__11975	TSV140_RS__11975				21017.3	22513.5	24743.7	26925.9	27361.1	17625
TSV140_RS__11985	TSV140_RS__11985				661.111	1159.88		823.841
TSV140_RS__12070	TSV140_RS__12070						2457.67		3181.34	4754.65
TSV140_RS__12075	TSV140_RS__12075				510.558		5200.67		4348.67
TSV140_RS__12080	TSV140_RS__12080				1882.34	1690.79	4093.73	1574.03	4897.58	3553.75
TSV140_RS__12090	TSV140_RS__12090				7945.36	7167.52	124553	9197.16	142359	57702.9
TSV140_RS__12095	TSV140_RS__12095				1093.57	844.186	3414.81	714.185	6220.6	5177.12
TSV140_RS__12170	TSV140_RS__12170				11581.3	11196.3	15805.1	12092.7	17486.2	13047.5
TSV140_RS__12175	TSV140_RS__12175				3441.93	4028.64	3318.46	3734	5005.56
TSV140_RS__12190	TSV140_RS__12190				14935.1	15848.9	7603.71	13383	11415.7	16825.8
TSV140_RS__12195	TSV140_RS__12195				2456.24	3010.67	4827.05	2267.78	6212.63	2305.76
TSV140_RS__12205	TSV140_RS__12205				8635.83	7470.33	6272.22	7656.94	3776.44
TSV140_RS__12215	TSV140_RS__12215				1138.56	892.938		1819.07
TSV140_RS__12225	TSV140_RS__12225				1205.49	1051.4		1121.17
TSV140_RS__12235	TSV140_RS__12235				1520.33	1660.58	3190.72	2034.33	2516.81
TSV140_RS__12240	TSV140_RS__12240				866.747			900.373
TSV140_RS__12250	TSV140_RS__12250				36647	46875.1	58014.4	39399.9	58862.5	73307.8
TSV140_RS__12255	TSV140_RS__12255				1381.53	1223.65	2652.31	1488.09	2934.49	1707.36
TSV140_RS__12270	TSV140_RS__12270				21142.3	22902.8	5266.66	23635.6	6604.68
TSV140_RS__12295	TSV140_RS__12295				380.571	602.337
TSV140_RS__12340	TSV140_RS__12340				20545.7
TSV140_RS__12345	TSV140_RS__12345				1530.55	1091.94		1817.46	4642.91
TSV140_RS__12350	TSV140_RS__12350				1126.02	1214.78	2659.7	1339.7	2589.45
TSV140_RS__12365	TSV140_RS__12365				2634.75		4439.47		5905.63	16865.2
TSV140_RS__12400	TSV140_RS__12400							1696.35
TSV140_RS__12405	TSV140_RS__12405				2673.54	2727.7		5946.12
TSV140_RS__12445	TSV140_RS__12445				1040.57	1513.54	1653.89	1205.48	1595.7
TSV140_RS__12470	TSV140_RS__12470				2503.87	2812.99	7731.6	2544	2489.27	7845.94
TSV140_RS__12485	TSV140_RS__12485				945.016	1898.35	43383.3		49091.2	165361
TSV140_RS__12515	TSV140_RS__12515				1494.81	1774.22		1536.94	1254.52
TSV140_RS__12645	TSV140_RS__12645				523.079	1367.26	1297.05	1612.37		2157.66
TSV140_RS__12790	TSV140_RS__12790				618.262		10786.6		12082	8410.32
TSV140_RS__12890	TSV140_RS__12890				3960.59	3875.04	1855.67	5046.45	2968.74
TSV140_RS__12895	TSV140_RS__12895				2792.67	3191.89	2211.96	3953.41	2209.62
TSV140_RS__12900	TSV140_RS__12900				3167.94	3330.81	4723.62	3434.28	2728.22	5405
TSV140_RS__12910	TSV140_RS__12910				4502.98	4637.52	5958.26	4506.65	6532.61	5519.24
TSV140_RS__13055	TSV140_RS__13055				899.924	1040.38	4809.73	969.136	3615.4	997.073
TSV140_RS__13060	TSV140_RS__13060				5004.08	1989.45		5917.19
TSV140_RS__13085	TSV140_RS__13085				1110.4	1250.67	1507.35	1409.96	613.105
TSV140_RS__13090	TSV140_RS__13090				5910.73	6058.23	2286.78	6480.64	2550.02
TSV140_RS__13100	TSV140_RS__13100				4012.06	3759.57	1455.27	3534.1	1285.19
TSV140_RS__13105	TSV140_RS__13105				4006.9	3395.05	1717.8	4297.55	1715.02
TSV140_RS__13115	TSV140_RS__13115				865.63	1321.09	2716.41	1971.84	3098.13
TSV140_RS__13120	TSV140_RS__13120				8411.53	8163.34	10367.4	9896.14	13096.8	14004.9
TSV140_RS__13125	TSV140_RS__13125				62711.6	68439.3	88018.6	69623.6	112520	107276
TSV140_RS__13130	TSV140_RS__13130				12362.6	10797.3	9935.34	13348.9	11668.8	11650.2
TSV140_RS__13135	TSV140_RS__13135				1577.88	1366.65	1241.57	2070.62	1451.43
TSV140_RS__13140	TSV140_RS__13140				8548.01	7476.93	9372.5	7216.41	6180.67
TSV140_RS__13150	TSV140_RS__13150				12349.8	13734.5	13159.3	12947	15701.9	7850.55
TSV140_RS__13160	TSV140_RS__13160				1351.58	1278.04		1062.93	1898.42
TSV140_RS__13165	TSV140_RS__13165				16058.7	16267.2	15937.5	18136.5	15375.3	14019.6
TSV140_RS__13170	TSV140_RS__13170				3861.94	5262.06	6940.43	4491.09	5709.82	4646.24
TSV140_RS__13175	TSV140_RS__13175				22708.2	24750.3	51631.6	23543.5	51515	65184.8
TSV140_RS__13180	TSV140_RS__13180				25353.8	25341.8	24733.4	24662.7	27086.8	17946.8
TSV140_RS__13185	TSV140_RS__13185				12361.1	12349.7	18704.9	12950.9	15030.5	16079.3
TSV140_RS__13190	TSV140_RS__13190				26502.3	23467.7	19654.6	28727.3	30844.4	23455.3
TSV140_RS__13195	TSV140_RS__13195				11713.7	12239.3	13884	12199.9	14509.2	11564.5
TSV140_RS__13200	TSV140_RS__13200				23062.8	23716.3	31158	24809.7	34232.4	21215.8
TSV140_RS__13205	TSV140_RS__13205				4425.61	3225.14		5625.57	3640.64
TSV140_RS__13215	TSV140_RS__13215				1768.13	2190.54	658.48	2625.32	1942.74
TSV140_RS__13220	TSV140_RS__13220				10813.1	11398.3	10980	12763.4	13643.5	10282.8
TSV140_RS__13225	TSV140_RS__13225				4973.98	4000.31	5706.63	6309.9	6358.87	2114.07
TSV140_RS__13230	TSV140_RS__13230				2050.3	2197.46	4709.61	1958.38	5364.78	8889.24
TSV140_RS__13245	TSV140_RS__13245				20023.8	20234.8	11820	20399.5	11923.7	23145.7
TSV140_RS__13250	TSV140_RS__13250				2470.64	2206.95	2011.73	2669.73	2153.74
TSV140_RS__13255	TSV140_RS__13255				425.688	406.058	3636.61	849.087	2379.72
TSV140_RS__13260	TSV140_RS__13260				1210.73	794.414		526.559	1213.69
TSV140_RS__13265	TSV140_RS__13265				2509.46	2483.1	1586.33	2433.04	1683.84
TSV140_RS__13280	TSV140_RS__13280				1938.14	1610.54	1417.57	1691.06	1367.68
TSV140_RS__13285	TSV140_RS__13285				1489.95	869.627	2366.21	1165.3	1496.1
TSV140_RS__13290	TSV140_RS__13290				5645.88	6095	4746.01	6696.77	4876.95	3692.27
TSV140_RS__13295	TSV140_RS__13295				7142.67	8206.75	10913.8	7879.34	8144.04	13141.9
TSV140_RS__13310	TSV140_RS__13310				5718.78	3540.68	2351.63	5542.6	2253.76
TSV140_RS__13315	TSV140_RS__13315				38126.4	39244.9	15480.2	38680.1	19816.5	13256.5
TSV140_RS__13320	TSV140_RS__13320				9936.18	11414	11996.6	12169.6	10734.7	17859.6
TSV140_RS__13325	TSV140_RS__13325				14286.3	16027.9	15720.1	16243.2	23381.1	19728.8
TSV140_RS__13340	TSV140_RS__13340				1000.73	1135.06		902.06
TSV140_RS__13345	TSV140_RS__13345				20339.4	20246.5	12491.1	18615	5819.89	1699.92
TSV140_RS__13365	TSV140_RS__13365				6791.1	6938	4846.39	6566.64	4868.3	11408.3
TSV140_RS__13370	TSV140_RS__13370				1287.3	1278.14	1634.23	1669.08	980.794
TSV140_RS__13375	TSV140_RS__13375				4956.84	4512.31	2956.6	5214.73	4523.24
TSV140_RS__13380	TSV140_RS__13380				1983.28	1521.24	1680.67	1904.95	1928.8
TSV140_RS__13405	TSV140_RS__13405				2212.29	2492.34	3390.41	3171.27	2533.12	24348.4
TSV140_RS__13410	TSV140_RS__13410				2188.96	2525.19	988.854	1949.04	1012.59	326.52
TSV140_RS__13420	TSV140_RS__13420				2387.76	2220.93		1909.77	584.966
TSV140_RS__13465	TSV140_RS__13465				13876.4	11612.6	15426.5	11483.2	12745.6	40871.9
TSV140_RS__13470	TSV140_RS__13470				1292.18	728.487		884.961
TSV140_RS__13480	TSV140_RS__13480				15533.3	13953.4	17616.6	18185.9	16363.3	12322.1
TSV140_RS__13485	TSV140_RS__13485				4210.73	3996.56	5376.18	4885.71	4016.38
TSV140_RS__13490	TSV140_RS__13490				7626.13	7679.61	8398.97	8658.01	8438.5	6492.62
TSV140_RS__13495	TSV140_RS__13495				4373.09	4294.66	2631.48	4979.43	1639.43
TSV140_RS__13500	TSV140_RS__13500				9332.91	10470.7	11619.8	9564.32	11221.3	8720.81
TSV140_RS__13510	TSV140_RS__13510				33177.5	35005.6	19795.9	34383.3	31174.8	18944.9
TSV140_RS__13515	TSV140_RS__13515				28787.5	31871.8	17198.2	29852.2	20895.6	17527.5
TSV140_RS__13520	TSV140_RS__13520				19172.8	15449.5	11036.8	21474.9	19246.1	13237.9
TSV140_RS__13525	TSV140_RS__13525				5379.65	6470.59	5301.36	5713.15	6690.46	6659.41
TSV140_RS__13530	TSV140_RS__13530				83703.2	77282	78719.1	95312.3	82357.1	58108.4
TSV140_RS__13535	TSV140_RS__13535				5163.67	4773.85	4935.36	4904.14	6010.85
TSV140_RS__13545	TSV140_RS__13545				1584.76	2467.54	2354.37	1983.94	2571.77
TSV140_RS__13555	TSV140_RS__13555				3097.03	3024.32	7291.29	3460.11	5954.91	3701.46
TSV140_RS__13565	TSV140_RS__13565				20380.5	21049.8	93372.5	20059	99761	85193.1
TSV140_RS__13595	TSV140_RS__13595				2075.29	2278.15	6895.2	2135.86	6163.46	5284.99
TSV140_RS__13600	TSV140_RS__13600				3888.99	4799.5	8205.5	4531.12	6406.4	7065.1
TSV140_RS__13615	TSV140_RS__13615				3078.81	3029.65	1133.84	3154.39	2381.95
TSV140_RS__13620	TSV140_RS__13620				2870.9	2636.56	2740.78	3835.8	5221.71	10886.4
TSV140_RS__13625	TSV140_RS__13625				9713.38	12232.4	6160.35	9771.11	10065.4
TSV140_RS__13630	TSV140_RS__13630				24370.1	25011.3	24921.1	23918.1	35022.4	30115.4
TSV140_RS__13640	TSV140_RS__13640				18146.4	19858	7938.13	19715.2	6180.65	7644.94
TSV140_RS__13650	TSV140_RS__13650				8876.34	9282.01	2225.91	9207.36	1343.48
TSV140_RS__13695	TSV140_RS__13695								952.885
TSV140_RS__13700	TSV140_RS__13700				1598.13	2166.96	3890.05	2892.3	6129.19	3455.5
TSV140_RS__13705	TSV140_RS__13705						8634.63		11240.3	6596.57
TSV140_RS__13710	TSV140_RS__13710						6500.52	991.062	10846.6	6026.47
TSV140_RS__13715	TSV140_RS__13715						1318.23		2546.03	6386.95
TSV140_RS__13720	TSV140_RS__13720						17696.9		26887.3	21665.6
TSV140_RS__13725	TSV140_RS__13725						1890.7		3693.32
TSV140_RS__13730	TSV140_RS__13730						2105.49		3898.76
TSV140_RS__13735	TSV140_RS__13735				560.791				3854.77
TSV140_RS__13745	TSV140_RS__13745						4073.3		7273.55	5500.61
TSV140_RS__13760	TSV140_RS__13760						11015.9		37875.3	20675.7
TSV140_RS__13765	TSV140_RS__13765						4507.57	738.339	6264.92
TSV140_RS__13795	TSV140_RS__13795				2192.19	2204.97	2012.93	2661.86	2039.35
TSV140_RS__13805	TSV140_RS__13805				942.7	893.329	4064.2	298.008	3679.06
TSV140_RS__13825	TSV140_RS__13825				71890.6	73514.6	4916.7	64377.1	1599.7
TSV140_RS__13840	TSV140_RS__13840				1566.67	1403.62		2354.74
TSV140_RS__13845	TSV140_RS__13845				3906.57	4137.51	5829.96	4867.72	6961.74	6299.64
TSV140_RS__13855	TSV140_RS__13855				11753.9	12554.9	10060.5	12430.9	12470.8	10429.5
TSV140_RS__13860	TSV140_RS__13860				3613.04	3639.13	4196.67	3707.01	6034.4	4746.98
TSV140_RS__13880	TSV140_RS__13880				5561.47	4847.82	6075.54	5957.8	10078.7
TSV140_RS__13885	TSV140_RS__13885				6305.73	5374.23	4562.86	6710.59	5076.95
TSV140_RS__13890	TSV140_RS__13890				6484.02	5079.04	1619.47	6614.04	2224.14
TSV140_RS__13895	TSV140_RS__13895				18718.2	17757.4	14438	21827.5	16965.7	10161.4
TSV140_RS__13905	TSV140_RS__13905				6433.98	6839.57	8089.8	6375.57	6781.19	6587.94
TSV140_RS__13910	TSV140_RS__13910				2091.68	2165.16	2556.14	2311.38	2470.4
TSV140_RS__13915	TSV140_RS__13915				115577	90611.8	19238.6	128229	39116.4	79382.6
TSV140_RS__13920	TSV140_RS__13920				32057	30072.9	20762	31124.2	20635.7	11076.2
TSV140_RS__13930	TSV140_RS__13930				6982.95	7709.89	5381.65	7925.78	3314.05
TSV140_RS__13935	TSV140_RS__13935				6280.58	6744.82	4615.87	7295.36	6920.25	3240.17
TSV140_RS__13940	TSV140_RS__13940				14474.9	14997.4	15260.2	14067.2	16255.1	15400.1
TSV140_RS__13945	TSV140_RS__13945				682.887			1011.92	218.709
TSV140_RS__13950	TSV140_RS__13950				2863.5	3672.64		3045.98
TSV140_RS__13955	TSV140_RS__13955				2709.46	3123.07	9144.73	3288.03	6334.05	4529.5
TSV140_RS__13960	TSV140_RS__13960				7295.81	6849.2	3369.2	8493.76	4004.9	2259.91
TSV140_RS__13965	TSV140_RS__13965				4799.89	4374.49	7600.39	4334.99	4568.02	7648.45
TSV140_RS__13970	TSV140_RS__13970				17111.5	16288.2	16257.3	19860.7	15238.1	11106.4
TSV140_RS__13975	TSV140_RS__13975				31439.8	20371.9	50291.6	30761.8	8585.02	103993
TSV140_RS__13985	TSV140_RS__13985				3595.19	3584.58	2890.83	4797.5	4036.7	9283.5
TSV140_RS__13990	TSV140_RS__13990				9534.9	9719.9	5554.1	10477.9	4709.24
TSV140_RS__13995	TSV140_RS__13995				5605.98	5909.23	5619.46	6110.48	6556.36	12605.9
TSV140_RS__14000	TSV140_RS__14000				6766.78	5879.74	3860.7	6356.19	3643.7	4602.15
TSV140_RS__14005	TSV140_RS__14005				7777.31	7537.36	7404.9	8618.87	6016.7	10886.2
TSV140_RS__14010	TSV140_RS__14010				6116.52	5951.04	7831.14	6637.54	5653.58	7961.19
TSV140_RS__14015	TSV140_RS__14015				1972.44	1982.27	1621.64	1872.17	1731.33
TSV140_RS__14020	TSV140_RS__14020				2009.65	2061.61	4421.43	3300.5	1822.29	2145.53
TSV140_RS__14035	TSV140_RS__14035				6566.07	7639.13	4719.54	7239.01	4544.06
TSV140_RS__14040	TSV140_RS__14040						2104.96		1875.14
TSV140_RS__14045	TSV140_RS__14045				19667.4	18658.6	11467.6	20641.8	12196.6	10459.7
TSV140_RS__14055	TSV140_RS__14055				143720	132701	100820	126419	105304	88501.6
TSV140_RS__14075	TSV140_RS__14075				2121	2029.97	14007.1	2736.89	13366.1	8213.63
TSV140_RS__14085	TSV140_RS__14085				1888.1	1649.82	4056.11	2823.7	4195.32
TSV140_RS__14090	TSV140_RS__14090						2617.2	1350.92	2816.78
TSV140_RS__14125	TSV140_RS__14125				23252	29920.4	42290.6	37781.7	48267.4	27434
TSV140_RS__14130	TSV140_RS__14130				1802.6	2339.58		2587.06	1496.94
TSV140_RS__14145	TSV140_RS__14145						60185		50043.7	37403.5
TSV140_RS__14150	TSV140_RS__14150				3654.76	4167.22	122490	5176.16	122122	101169
TSV140_RS__14265	TSV140_RS__14265				3568.16	3700.31	28773.5	3774.8	22410.4	24715.8
TSV140_RS__14275	TSV140_RS__14275				6636.27	5848.48	8602.39	5087.02	7892.33	6925.33
TSV140_RS__14285	TSV140_RS__14285				3989.85	3252.11	3913.38	3348.52	2872.02	3625.89
TSV140_RS__14290	TSV140_RS__14290				25391	22301.9	73899.3	26181.9	64351.9	80670.3
TSV140_RS__14295	TSV140_RS__14295				4904.7	5635.99	11473.8	6165.52	11520	13250.6
TSV140_RS__14305	TSV140_RS__14305				2305.27	2889.3	5635.57	2661.76	5314.39	3925.84
TSV140_RS__14315	TSV140_RS__14315				19775.5	20326.4	21908.4	22343.6	21666.3	18472.6
TSV140_RS__14320	TSV140_RS__14320				2753.56	3045.73	5130.95	3688.52	4153.9
TSV140_RS__14325	TSV140_RS__14325				6169.38	6408.17	5462.71	5666.62	5011.64	4605.44
TSV140_RS__14330	TSV140_RS__14330				4773.32	5043.04	6086.33	4407.25	6087.21	5385.12
TSV140_RS__14335	TSV140_RS__14335				3268.42	3363.66	2723.36	3277.73	4909.23
TSV140_RS__14340	TSV140_RS__14340				3805.46	4155.07	3604.59	4115.21	4309.68	3399.56
TSV140_RS__14345	TSV140_RS__14345				17034	18881.2	25579.7	19513.8	22200.1	24163.2
TSV140_RS__14350	TSV140_RS__14350				28558.9	34165.1	59083.8	30932.3	55362.7	60513.7
TSV140_RS__14355	TSV140_RS__14355				5706.52	6296.12	1958.56	5962.3	3238.19	3054.15
TSV140_RS__14360	TSV140_RS__14360				8827.82	11428.2	11364.2	10704.9	9206.21	9612.11
TSV140_RS__14365	TSV140_RS__14365				2761.11	3012.56	1927.31	3161.64	2725.11
TSV140_RS__14370	TSV140_RS__14370				10748	9313.43	4729.31	9831.68	6075.1
TSV140_RS__14375	TSV140_RS__14375				2726.53	2417.52	2781.82	2455.81	2997.2	1867.25
TSV140_RS__14380	TSV140_RS__14380				29444.8	27719.2	30785	29579.1	35504	25627.9
TSV140_RS__14385	TSV140_RS__14385				1974.56	2252.81	2087.91	2786.18	2376.6
TSV140_RS__14395	TSV140_RS__14395				513.117	618.035	1500.92	995.488	865.53
TSV140_RS__14400	TSV140_RS__14400				27863.5	30488	22950.4	28787.7	28192	37195.4
TSV140_RS__14405	TSV140_RS__14405				19658.3	19749.8	16096.6	20510.3	18124.3	20020.5
TSV140_RS__14410	TSV140_RS__14410				26918.4	31164.7	25047.4	30097.6	26422.9	20410.1
TSV140_RS__14415	TSV140_RS__14415				14741.8	14695.2	15387.1	14644.9	18857.8	25313.1
TSV140_RS__14425	TSV140_RS__14425				3558.03	4018.49	3056.12	4153.86	6743.25
TSV140_RS__14430	TSV140_RS__14430				5410.28	7310.03	1258.78	6847.13	1228.16
TSV140_RS__14440	TSV140_RS__14440				4789.69	4881.94	1623.56	4564.45	2633.6
TSV140_RS__14445	TSV140_RS__14445				4035.4	4716.07	2627	3597.07	2644.23
TSV140_RS__14450	TSV140_RS__14450				5357.67	6438.26	7110.3	5886.27	5258.9	2975.14
TSV140_RS__14455	TSV140_RS__14455				25211.9	23789.7	21184.2	24204.9	26195.2	37917.7
TSV140_RS__14460	TSV140_RS__14460				4555.67	4734.77	7503.79	5175.9	6511.27	5851.14
TSV140_RS__14465	TSV140_RS__14465				4242.66	4458.86		3910.95	1730.84
TSV140_RS__14475	TSV140_RS__14475				13813.7	10199.6	13188.5	14961.3	7462.57	8440.87
TSV140_RS__14485	TSV140_RS__14485				2947.03	3510.44	4704.08	2894.61	1900.95
TSV140_RS__14490	TSV140_RS__14490				6317.83	5879.75	5408.96	6431.57	5882.44	10330.9
TSV140_RS__14495	TSV140_RS__14495				21660.4	21882.1	15602.1	21122.8	17747.1	21333.5
TSV140_RS__14500	TSV140_RS__14500				6332.27	7673	5324.61	6270.22	5058.74
TSV140_RS__14505	TSV140_RS__14505				1736.78	2023.23	1228.98	1285.57	1034.51
TSV140_RS__14510	TSV140_RS__14510				5733.7	5340.88	3681	6665.03	3528.78	4277.92
TSV140_RS__14515	TSV140_RS__14515				1472.44	2200.01		1825.3
TSV140_RS__14520	TSV140_RS__14520				9916.15	9546.95	6132.81	10609.3	7173.19
TSV140_RS__14525	TSV140_RS__14525				11143.1	11281.7	8377.55	10934.7	9320.05	7658.89
TSV140_RS__14530	TSV140_RS__14530				8327.84	8616.84	5048.96	8783.51	5673.83
TSV140_RS__14545	TSV140_RS__14545				5374.95	5818.48		5236.2
TSV140_RS__14550	TSV140_RS__14550				1551.62	2244.66		2325.74
TSV140_RS__14555	TSV140_RS__14555				11435.5	10378.8	5054.92	12682.8	4923.84	3506.08
TSV140_RS__14590	TSV140_RS__14590				9259.96	7924.81	1844.88	7480.86	3211.22
TSV140_RS__14595	TSV140_RS__14595				34204.1	36648.8	14399.2	34000.4	15927.7	19914.8
TSV140_RS__14600	TSV140_RS__14600				17836.5	17947.6	7973.75	17430.8	9305.92	8214.22
TSV140_RS__14605	TSV140_RS__14605				1244.09	1278.05	3379.39	1844.89	2597.37
TSV140_RS__14615	TSV140_RS__14615				1444.86	1228.71		1158.57	1374.68
TSV140_RS__14620	TSV140_RS__14620				5260.88	5809.32	14538.2	4925.48	16155.8	22694.8
TSV140_RS__14625	TSV140_RS__14625				13962.1	13006.9	21022.4	13902.2	17559.6	104645
TSV140_RS__14630	TSV140_RS__14630				588.205	733.989	632.343	934.839	1023.84
TSV140_RS__14635	TSV140_RS__14635				5699.26	5485.15	2047.21	4716.12	2323.41
TSV140_RS__14640	TSV140_RS__14640				5080.46	4006.89	5234.26	4452.05	7440.65	4253.5
TSV140_RS__14645	TSV140_RS__14645				3481.07	1948.26	2446.07	1531.31	3031.86	77207
TSV140_RS__14655	TSV140_RS__14655				12188	10175.5	6038	10348.7	6306.63
TSV140_RS__14660	TSV140_RS__14660				1434.24	1344.23	3192.06	1847.49	3056.68
TSV140_RS__14685	TSV140_RS__14685				913.424	636.83	13539.3	676.632	17297.6	26947.4
TSV140_RS__14700	TSV140_RS__14700					1741.62	60100.4		47696.5	43404.4
TSV140_RS__14715	TSV140_RS__14715				662.951	876.313		787.181	1037.36
TSV140_RS__14725	TSV140_RS__14725				426.767	668.864	1418.93	446.956	1053.95
TSV140_RS__14740	TSV140_RS__14740				2120.28	3133.66	2039.93	2866.15	2430.82
TSV140_RS__14750	TSV140_RS__14750				1672.9	1524.59	12876.8	1817.28	9336.92	6536.57
TSV140_RS__14780	TSV140_RS__14780						1385.44		363.929
TSV140_RS__14830	TSV140_RS__14830				2080.53	1835.33	5334.22	2012.36	6948.43
TSV140_RS__14835	TSV140_RS__14835				501.84	579.23	2081.56	776.754
TSV140_RS__14875	TSV140_RS__14875				698.288	535.756		841.006
TSV140_RS__14890	TSV140_RS__14890				885.85	720.016	1951.85	863.907	1567.21
TSV140_RS__14925	TSV140_RS__14925				1564.6	1686.65		1721.16
TSV140_RS__14940	TSV140_RS__14940				36017.5	36882.7	26773.1	35779.9	28689.8	23151.1
TSV140_RS__14945	TSV140_RS__14945				653.074	1182.15	2570.35	1219.4	1804.19
TSV140_RS__14950	TSV140_RS__14950				382.515			425.919
TSV140_RS__14955	TSV140_RS__14955				137308	152763	115756	132764	142373	159572
TSV140_RS__14960	TSV140_RS__14960				98181.3	94140.2	78161.6	94743.3	84940.3	97067.9
TSV140_RS__14975	TSV140_RS__14975				1787.01	1612.37		1873.15	2131.11
TSV140_RS__15000	TSV140_RS__15000				757.419	582.636	1575.93	932.46	1212.31	1928.57
TSV140_RS__15030	TSV140_RS__15030				3334.05	3880.59		3357.22	4623.78
TSV140_RS__15040	TSV140_RS__15040				1470.65	1414.16	1133.91	1357.58
TSV140_RS__15045	TSV140_RS__15045				1506.35	1174.96		1551.53
TSV140_RS__15050	TSV140_RS__15050				4879.83	6910.38	8636.43	5464.92	3774.32	7644.23
TSV140_RS__15055	TSV140_RS__15055				2168.54	2885.13	2396.03	3019.56	2794.9
TSV140_RS__15060	TSV140_RS__15060				23579.1	20193.3	23538.4	21908.6	21908.3	24434.3
TSV140_RS__15065	TSV140_RS__15065				14425.8	16243.9	20139.8	16306.5	17044.7	17772.8
TSV140_RS__15080	TSV140_RS__15080				42796.5	45146	65558	48997	68288.8	67290.4
TSV140_RS__15085	TSV140_RS__15085				21801.1	23710.8	13763.3	22969.4	16161.1	26132.4
TSV140_RS__15090	TSV140_RS__15090				62089.4	70831	84194.7	70054.7	80035.4	73826.8
TSV140_RS__15095	TSV140_RS__15095				25422.1	24624.5	18269.2	28129.2	24661.3	19263.6
TSV140_RS__15100	TSV140_RS__15100				21841.5	20408.7	14381.3	20459.2	12123.9	14734.1
TSV140_RS__15105	TSV140_RS__15105				5493.24	5653.78	8789.2	4902.75	7657.34	9183.75
TSV140_RS__15110	TSV140_RS__15110				2816.79	2854.11	3034.1	3024.47	3471.54
TSV140_RS__15115	TSV140_RS__15115				3141.04	1061.72		3786.38
TSV140_RS__15125	TSV140_RS__15125				3395.07	4154.47	4591.86	4488.43	3472.4
TSV140_RS__15130	TSV140_RS__15130				5421.54	4679.37	3120.64	6546.98	2785.11
TSV140_RS__15135	TSV140_RS__15135				3103.13	3470.98	2321.38	3296.61	2430.26	12715.6
TSV140_RS__15140	TSV140_RS__15140				19776.3	21233.2	46773.1	19102.4	50109.9	61124
TSV140_RS__15145	TSV140_RS__15145				10794.2	8870.16	50358.1	10426.3	50649.3	35998.6
TSV140_RS__15160	TSV140_RS__15160				533.838	764.921			1599.09
TSV140_RS__15165	TSV140_RS__15165				44215.8	48212.8	20672.7	48296.9	24099.1	25719.8
TSV140_RS__15175	TSV140_RS__15175				21884.4	21272.3	13799.4	20997	11629.6	10336.5
TSV140_RS__15180	TSV140_RS__15180				21378.4	23424.6	13750.2	21963.5	15856.7	16796.2
TSV140_RS__15200	TSV140_RS__15200				15445.5	16854.6	24299.9	15584.3	20821.7	18484.3
TSV140_RS__15205	TSV140_RS__15205				3698.3	5014.12	10618.2	4556.92	8617.63	7018.17
TSV140_RS__15215	TSV140_RS__15215				1715.69	1407.72		1685.41	1597.96
TSV140_RS__15220	TSV140_RS__15220				6118.95	5840.58	9849.97	5876.56	11591.6	16091.8
TSV140_RS__15230	TSV140_RS__15230				2069.25	2324.42	2791.64	2368.99	1713.46
TSV140_RS__15245	TSV140_RS__15245				2747.24	2853.39	5175.97	2465.62	4011.74	2149.33
TSV140_RS__15285	TSV140_RS__15285				1567.09	1730.03	2208.05	1924.99	2099.05
TSV140_RS__15290	TSV140_RS__15290				1262.64	1031.26	1211.36	1399.15	1007.83
TSV140_RS__15305	TSV140_RS__15305				296.727	503.947		365.634
TSV140_RS__15310	TSV140_RS__15310				3599.59	3701.78	6220.36	3461.17	4411.44	8647.15
TSV140_RS__15325	TSV140_RS__15325				2592.5	4077.45	6119.58	2723.72	6491.18	4157.55
TSV140_RS__15330	TSV140_RS__15330				6856.63	6710.64	7074.54	6844.07	7702.72	8633.94
TSV140_RS__15335	TSV140_RS__15335				10134.2	10704	23612.2	11192.6	20677.9	14704.4
TSV140_RS__15340	TSV140_RS__15340				6148.55	6452.08	19110.3	7801.01	17007.4	10273.8
TSV140_RS__15350	TSV140_RS__15350				11353.7	10088.5	24297.5	12165.5	22010.4	15751.7
TSV140_RS__15355	TSV140_RS__15355				1808.63	1940.5		1615.68	911.724
TSV140_RS__15360	TSV140_RS__15360				25959.7	22786.2	46244.9	28556.9	50008.9	42394.6
TSV140_RS__15365	TSV140_RS__15365				11281.7	9436.85		12402.4	7477.05
TSV140_RS__15370	TSV140_RS__15370				1766.82	1748.9	1358.33	981.323	989.168
TSV140_RS__15375	TSV140_RS__15375				22006.6	21775.8	35189.4	25975.2	33884.2	29270.3
TSV140_RS__15380	TSV140_RS__15380				4241.98	4346.18	10553.5	4463.84	10576.4	7903.11
TSV140_RS__15390	TSV140_RS__15390				2089.97	1835.17	1838.5	1678.01	2577.51
TSV140_RS__15395	TSV140_RS__15395				4829.05	4629.25	2233.02	4365.09	2917.03
TSV140_RS__15405	TSV140_RS__15405				948.218	754.331		635.784
TSV140_RS__15415	TSV140_RS__15415				2248.98	2568.33		2343.21	2306.79
TSV140_RS__15430	TSV140_RS__15430				13722.4	14642.2	27048.9	16428.5	35312	33924.5
TSV140_RS__15435	TSV140_RS__15435				2312.21	1960.08	2970.17	2107.69	2061.23
TSV140_RS__15440	TSV140_RS__15440				5706.56	6543.88	11938.4	6386.54	9590.39	9560.5
TSV140_RS__15445	TSV140_RS__15445				4670.42	5055.26	2792.63	4842.5	3440.11	8836.47
TSV140_RS__15460	TSV140_RS__15460				2176.62	1645.4		2577.05	1998.07
TSV140_RS__15465	TSV140_RS__15465				65666.8	66881.8	49049.3	72917	56056.1	42798
TSV140_RS__15470	TSV140_RS__15470				57164.5	53220.6	58380.5	63911.7	66599.4	43459.8
TSV140_RS__15475	TSV140_RS__15475				7420.45	6870.67	8377.88	7413.02	8561.01	9218.37
TSV140_RS__15480	TSV140_RS__15480				4364.83	4228.85	6691.53	4881.76	9754.66	6063.41
TSV140_RS__15485	TSV140_RS__15485				5393.71	4769.46	7146.35	4752.6	6033.13	4118.68
TSV140_RS__15490	TSV140_RS__15490				3496.61	2971.89	2821.55	3238.94	2424.83	3660.62
TSV140_RS__15495	TSV140_RS__15495				4123.01	2911.64	24401.4	6082.13	15699	5371.98
TSV140_RS__15525	TSV140_RS__15525				4091.15	4234.49	3128.23	5262.04	3942.87
TSV140_RS__15530	TSV140_RS__15530				3279.47	3564.6	5042.11	3484.04	3723.12
TSV140_RS__15550	TSV140_RS__15550				4848.81	4775.61	4178.02	5386.32	6037.93
TSV140_RS__15555	TSV140_RS__15555				2431.76	2688.73	3573.64	2625.21	4453.21	7675.63
TSV140_RS__15565	TSV140_RS__15565				10293.7	10739.5	22380.1	10792.5	27746.2	30642.9
TSV140_RS__15570	TSV140_RS__15570				2552.41	2761.11	5699.96	1942.95	6164.52	5014.95
TSV140_RS__15580	TSV140_RS__15580				140108	126947	124126	136198	131398	62853.1
TSV140_RS__15585	TSV140_RS__15585				678.378	499.067	1783.16	745.01	2054.34	1519.86
TSV140_RS__15590	TSV140_RS__15590				272687	268300	50235.2	239657	79005.5	85951.7
TSV140_RS__15595	TSV140_RS__15595				1851.76	1759.93	1060.86		3211.02
TSV140_RS__15600	TSV140_RS__15600				16531.3	17857.1	16002	17954.1	15532.1	14071.5
TSV140_RS__15620	TSV140_RS__15620				14850.8	15350	9343.88	16698.1	15383.9	6946.59
TSV140_RS__15625	TSV140_RS__15625				8616.17	9541.25	7870.01	9421.15	6650.59	8637.84
TSV140_RS__15635	TSV140_RS__15635				10430.9	9767.97	11697.3	9870.54	12564.8	13137
TSV140_RS__15640	TSV140_RS__15640				7595.82	7265.68	8992.74	7684.94	9708.5	5162.1
TSV140_RS__15645	TSV140_RS__15645				5669.88	6926.47	6993.45	5231.52	9163.08
TSV140_RS__15650	TSV140_RS__15650				8555.12	7418.12	8039.88	8065.03	7666.59	6132.36
TSV140_RS__15655	TSV140_RS__15655				636.346	1127.16		1642.58	1166.44
TSV140_RS__15660	TSV140_RS__15660				733.867	702.471		231.6
TSV140_RS__15665	TSV140_RS__15665				7044.01	6726.61	3591.95	7017.6	3701.23	2720.14
TSV140_RS__15670	TSV140_RS__15670				11784	13450.9	8000.89	12764.7	7970.66	5997.98
TSV140_RS__15675	TSV140_RS__15675				3957.06	3717.92	4034.28	4145.8	1822.29
TSV140_RS__15680	TSV140_RS__15680				32468.4	31542.2	29000.7	27108.4	32906.4
TSV140_RS__15685	TSV140_RS__15685				39191.1	26342.1	13674.5	42007	77380.4	126575
TSV140_RS__15695	TSV140_RS__15695				532.443	967.053		943.952
TSV140_RS__15700	TSV140_RS__15700				13716.2	14258.8	8541.5	13939.7	8871.03	8871.22
TSV140_RS__15715	TSV140_RS__15715				4059.29	3626.25	5041.19	3014.83	2411.91
TSV140_RS__15720	TSV140_RS__15720				15593.2	17861.3	9664.67	17718.6	7068.61	7464.77
TSV140_RS__15725	TSV140_RS__15725				23067.3	23510.8	10349.6	21323.2	4770.43
TSV140_RS__15730	TSV140_RS__15730				1154.24	1370.14	5256.71	1731.7	6429.63	8049.17
TSV140_RS__15740	TSV140_RS__15740				10127	10794.7	10760	10572.7	10489.3	11932
TSV140_RS__15750	TSV140_RS__15750				24447.6	23675.4	14037.1	24878.6	17343.1	11629.1
TSV140_RS__15755	TSV140_RS__15755				975.03	1198.35	2128.09	1529.62	1854.34
TSV140_RS__15790	TSV140_RS__15790				470.782	399.68		457.565
TSV140_RS__15795	TSV140_RS__15795				4832.07	4882.93	2108.68	6591.51	1695.93
TSV140_RS__15800	TSV140_RS__15800				8795.6	8962.59	1089.41	10461.1	1216.11
TSV140_RS__15805	TSV140_RS__15805				2612.55	2872.34		2403.11	1921.64	1120.45
TSV140_RS__15810	TSV140_RS__15810				6657.37	4076.81	2058.35	2784.9	51575.2	3263.01
TSV140_RS__15825	TSV140_RS__15825				6466.06	6690.99	9030.73	6155.99	6900.68	20713.5
TSV140_RS__15880	TSV140_RS__15880				2020.26	1922.46	7252.08	2166.08	3357.94	10201.6
TSV140_RS__15890	TSV140_RS__15890				4219.68	4351.7	786.512	5141.1	2180.32
TSV140_RS__15895	TSV140_RS__15895				16447.9	16463.4		16620.6		4394.48
TSV140_RS__15900	TSV140_RS__15900				9482.79	9311.99		11293.4
TSV140_RS__15905	TSV140_RS__15905				2538.11	2360.62		2151.82
TSV140_RS__15910	TSV140_RS__15910				10853.7	8695.9	6903.33	12749.8	6640.86	8654.72
TSV140_RS__15915	TSV140_RS__15915				27081.9	30086.8	20973.9	24078.7	19317	20863.7
TSV140_RS__15925	TSV140_RS__15925				1953.03	2312.62	5932.68	2806.02	3810.01
TSV140_RS__15930	TSV140_RS__15930				5371.9	6562	6025.26	4960.21	5426.93	4715.08
TSV140_RS__15935	TSV140_RS__15935				3883.24	4999.94	4269.79	3099.98	5347.77
TSV140_RS__15940	TSV140_RS__15940				32906.3	34049.7	40184.3	34794.8	39303.9	33490.6
TSV140_RS__15945	TSV140_RS__15945				3293.6	3168.3	3635.64	2649.92	3303.61
TSV140_RS__15960	TSV140_RS__15960				16694.7	16771.1	15300.9	16361	21149.7	12453.6
TSV140_RS__15970	TSV140_RS__15970				1323.48	1687.95	1539.89	2122.74	2813.88
TSV140_RS__15975	TSV140_RS__15975				99358.1	96759.9	107604	94493.3	110108	46366.2
TSV140_RS__15980	TSV140_RS__15980				4032.73	5368.79	9016.29	4976.33	10903.8	8677.76
TSV140_RS__15990	TSV140_RS__15990				6210.19	6516.92	10489.4	6629.14	10151.3	12894.1
TSV140_RS__15995	TSV140_RS__15995				13450.3	14127.6	14712.8	15149.2	20829.2	22233.3
TSV140_RS__16015	TSV140_RS__16015				4812.23	6276.4	6968.98	6245.43	8793.35	8245.64
TSV140_RS__16040	TSV140_RS__16040				953.401	1015.38		1363.05	464.15
TSV140_RS__16050	TSV140_RS__16050				7480.11	5429.77		7151.85	3745.5
TSV140_RS__16055	TSV140_RS__16055				4620.22	4367.42	2658.22	4550.13	2969.41	1342.18
TSV140_RS__16065	TSV140_RS__16065				8697.69	8523.4	10735.3	9087.37	8162.19	15077.1
TSV140_RS__16070	TSV140_RS__16070				2263.47	2278.06	1643.07	2879.04	2636.81
TSV140_RS__16075	TSV140_RS__16075				5274.24	5167.1	5927.29	6313.58	6117.52
TSV140_RS__16080	TSV140_RS__16080				4173.45	3991.53	5767.64	5022.96	3966.64	5484.39
TSV140_RS__16085	TSV140_RS__16085				4622.16	4301.63	2531.24	4616.28	6223.96
TSV140_RS__16090	TSV140_RS__16090				2584.28	2061.32	1292.93	2676.26	1270.4
TSV140_RS__16095	TSV140_RS__16095				4014.72	4350.46	2545.16	4462.14	2455.61	3238.39
TSV140_RS__16110	TSV140_RS__16110				9843.53	9998.81	6878.42	9983.46	7817.47	5133.24
TSV140_RS__16120	TSV140_RS__16120				131067	137149	302959	165803	327190	566446
TSV140_RS__16125	TSV140_RS__16125				17432.4	19170.2	11111.2	18586.9	13325.4	6161.31
TSV140_RS__16130	TSV140_RS__16130				14305.4	15495.2	12184.1	12593.3	13776.3	21779.5
TSV140_RS__16135	TSV140_RS__16135				17713.4	19528.8	12364.3	18394	15699.2	11132
TSV140_RS__16140	TSV140_RS__16140				7552.55	7813.23	5903.56	8142.29	6310.13	6175.7
TSV140_RS__16150	TSV140_RS__16150				15660.5	18296.1	16229.1	18233	17327.2	44300.2
TSV140_RS__16155	TSV140_RS__16155				16857.5	19465.8	13985.9	18445.5	15490.5	14670.9
TSV140_RS__16180	TSV140_RS__16180				1558.58	1067.86	1394.19	1158.57	1547.1
TSV140_RS__16190	TSV140_RS__16190				13843.9	16085.9	18200.4	15405	19147.1	17473.5
TSV140_RS__16195	TSV140_RS__16195				4301.78	4184.06	5899.86	5025.31	5433.89	8206.55
TSV140_RS__16200	TSV140_RS__16200				30139	31090	29098.2	31133.7	29357.1	24427.7
TSV140_RS__16205	TSV140_RS__16205				15167.2	14695.4	11924.7	16232.4	13979.3	10919.3
TSV140_RS__16215	TSV140_RS__16215				4404.55	4576.51	2504.38	3907.76	3071.9
TSV140_RS__16220	TSV140_RS__16220				1934.02	1753.03	4854.1	1981.63	3012.97
TSV140_RS__16225	TSV140_RS__16225				84068.3	87430.5	36188.8	83165.8	39411.5	21499.2
TSV140_RS__16245	TSV140_RS__16245				8838.5	10105.6	9237.4	8501.1	8245.35	5521.58
TSV140_RS__16250	TSV140_RS__16250				10860	8539.21	32327.1	11614.8	15667.4	23357
TSV140_RS__16255	TSV140_RS__16255				10405.9	11090.8	9014.79	10939.8	9916.85	15414.1
TSV140_RS__16260	TSV140_RS__16260				8350.93	9810.46	4905.91	7874.33	3988.74	8744.55
TSV140_RS__16275	TSV140_RS__16275				2476.62	3577.87	6708.35	2507.31	7289.73	7337.51
TSV140_RS__16285	TSV140_RS__16285				1823.95	2273.39		1475.42
TSV140_RS__16290	TSV140_RS__16290				9301.13	9513.4	6852.41	10079.5	7157.24	13169.9
TSV140_RS__16295	TSV140_RS__16295				2704.2	2103.38	1300.02	2570.49	1818.59
TSV140_RS__16300	TSV140_RS__16300				19682.5	24910.5	19732	22240.6	54825.1	34963.8
TSV140_RS__16310	TSV140_RS__16310				720.584	644.548		1096.94
TSV140_RS__16315	TSV140_RS__16315				9789.04	10448.9	11643.2	10519.8	12221.3	9343.96
TSV140_RS__16330	TSV140_RS__16330				3487.66	4008.78	5736.65	3655.09	6287.95	3913.66
TSV140_RS__16340	TSV140_RS__16340						3321.97		2448.18
TSV140_RS__16350	TSV140_RS__16350				16600.5	18017	34311.1	16856.8	66876.6	59990.9
TSV140_RS__16375	TSV140_RS__16375				22839.9	25657.8	50043.5	25508.3	46774.2	33373.6
TSV140_RS__16390	TSV140_RS__16390				11340.8	13908.2	27455.6	9975.21	36682.9	25032.2
TSV140_RS__16410	TSV140_RS__16410				6154.27	5368.08		5149.34	11527.8
TSV140_RS__16540	TSV140_RS__16540							331.751
TSV140_RS__16575	TSV140_RS__16575				17107.6	19333.6	34747.8	17269.3	26313.8	60809.2
TSV140_RS__16580	TSV140_RS__16580				6746.15	7697.29	2939.19	6886.37	4606.93
TSV140_RS__16585	TSV140_RS__16585				14043.8	14156.9	6377.52	13623.5	6288.25	5882.94
TSV140_RS__16590	TSV140_RS__16590				8767.7	8046.19	4104.1	7772.89	5512.05	6705.61
TSV140_RS__16595	TSV140_RS__16595				97.5513		2464.13	501.713	2112.02
TSV140_RS__16635	TSV140_RS__16635						2421.48		2079	1963.25
TSV140_RS__16640	TSV140_RS__16640				3762.96	4801.97	3732.35	5294.81	7207.28	8655.93
TSV140_RS__16645	TSV140_RS__16645				35894.6	36415.5	111024	34702.4	53901.3	40231.5
TSV140_RS__16650	TSV140_RS__16650				8886.09	9121.47	5070.92	9958.79	6307.49	8688.69
TSV140_RS__16665	TSV140_RS__16665				5874.99	6908.17	8526.85	7193.98	7053.39
TSV140_RS__16670	TSV140_RS__16670				88427.7	97998.6	79916.1	89136.9	102249	109509
TSV140_RS__16680	TSV140_RS__16680				772.22	916.39		801.017
TSV140_RS__16685	TSV140_RS__16685				2390.51	1973.3		2203.1
TSV140_RS__16700	TSV140_RS__16700				10819.1	11202.9	6856.74	12609.3	9738.96
TSV140_RS__16705	TSV140_RS__16705				33648.2	40384	48209.8	41141.3	47311.4	23462.4
TSV140_RS__16715	TSV140_RS__16715				2634.25	2665.75		3245.15	2054.14
TSV140_RS__16720	TSV140_RS__16720				7063.23	6729.12	5288.12	8089.52	7582.14	3194.58
TSV140_RS__16730	TSV140_RS__16730				1164.36	975.312	1857.1	771.451	3218.14
TSV140_RS__16735	TSV140_RS__16735				1692.97	1586.39	266.277	1763.78	964.36
TSV140_RS__16745	TSV140_RS__16745				1975.63	2550.26	2119.72	1787.2	1141.64
TSV140_RS__16750	TSV140_RS__16750				4058.32	3147.42	1577.51	4236.21	2663.87
TSV140_RS__16755	TSV140_RS__16755				4075.18	5553.31	18696.9	4520.86	17914.7	15405.3
TSV140_RS__16760	TSV140_RS__16760				14911	13304.2	14369.8	15062	11129.3	18963.2
TSV140_RS__16765	TSV140_RS__16765				3421.08	3139.29	11163.1	3091.89	9825.71	6087.17
TSV140_RS__16770	TSV140_RS__16770				8142.34	8185.03	14200.8	9194.22	17435.7	20271
TSV140_RS__16775	TSV140_RS__16775				2565.43	2536.55	1118.94	2230.76	900.801
TSV140_RS__16780	TSV140_RS__16780				6299.49	5568.98		6143.76	8254.34
TSV140_RS__16785	TSV140_RS__16785				8543.73	10380.8	9076.91	9468.32	7947.17	9342.68
TSV140_RS__16795	TSV140_RS__16795				892.266	1263.1	2558.77	1004.94	2860.07
TSV140_RS__16800	TSV140_RS__16800				20339	19891.4	13904.2	22131.8	17721.1	9858.54
TSV140_RS__16810	TSV140_RS__16810				18097	18444.4		18925.3	6798.34
TSV140_RS__16815	TSV140_RS__16815				5726.62	5618.85	4525.24	5655.11	4235.28	3455.83
TSV140_RS__16820	TSV140_RS__16820				7000.32	8063.6	6336.41	7010.41	5716.53	1320.4
TSV140_RS__16825	TSV140_RS__16825				1294.99	1223.8	1639.46	1156.11
TSV140_RS__16830	TSV140_RS__16830				2767.81	2410.04		2824.02		4442.42
TSV140_RS__16835	TSV140_RS__16835					386.408	431.804		531.737
TSV140_RS__16840	TSV140_RS__16840				2137.41	2316.76	3165.5	1446.28	1932.67
TSV140_RS__16850	TSV140_RS__16850				1812.57	1357.55	1639.34	1749.11	1262.39
TSV140_RS__16855	TSV140_RS__16855				12802.1	14019.3	79583.3	11975.8	77904.2	64059.8
TSV140_RS__16870	TSV140_RS__16870				3513	3655.93	2790.23	4243.84	3947.84	3517.74
TSV140_RS__16925	TSV140_RS__16925				6703.61	6336.31	6465.15	6934.66	7326.75	3572.6
TSV140_RS__16930	TSV140_RS__16930				3741.64	3423.97	3492.1	3675.29	2874.92
TSV140_RS__16940	TSV140_RS__16940				7949.72	5514.6	2306.48	10403.4	8761.03	6527.64
TSV140_RS__16950	TSV140_RS__16950				4147.84	4032.64	2940.47	4119.35	3714.81
TSV140_RS__16955	TSV140_RS__16955				12523.4	11347.4	14626	12003.2	15696.1	13737.4
TSV140_RS__16960	TSV140_RS__16960				4253.11	3974.37	5295.3	4270.72	8789.84	8515.38
TSV140_RS__16965	TSV140_RS__16965				9663.28	11769.2	7099.45	10433.8	8281.81	7073.18
TSV140_RS__16970	TSV140_RS__16970				10546.2	11411.1	13047.6	12234.3	9352.15	11090.2
TSV140_RS__16975	TSV140_RS__16975				1927.26	1782.79	1861.46	1678.37	1989.3
TSV140_RS__16985	TSV140_RS__16985				13530.8	13136.7	29817	13957.7	35022.2	42514
TSV140_RS__16995	TSV140_RS__16995						4259.09	3573.98	3631.74	5808.2
TSV140_RS__17000	TSV140_RS__17000						6735.69		4224.54	8019.27
TSV140_RS__17005	TSV140_RS__17005						5414.48		4713.91	5135.7
TSV140_RS__17020	TSV140_RS__17020				4510.41	3364.64	11248.6	5100.29	17302	8722.19
TSV140_RS__17035	TSV140_RS__17035					6719.19	11693.8	37289.9	19432.4	16931.6
TSV140_RS__17040	TSV140_RS__17040				1982.78	2082.42		2027.08	1699.05
TSV140_RS__17045	TSV140_RS__17045				4257.64	3792.01	9047.06	4665.49	14052.6	7395.69
TSV140_RS__17050	TSV140_RS__17050				3292.08	3159.76	7516.82	2991.07	8547.17	8846.33
TSV140_RS__17055	TSV140_RS__17055				4995.74	5057.92	22071.5	6529.65	23493.4	24865.5
TSV140_RS__17070	TSV140_RS__17070				2216.06	2512.84	3616.45	2199.95	3023.72	1552.83
TSV140_RS__17075	TSV140_RS__17075				6467.93	8050.24	43265.7	8325.36	12935.9	58500.3
TSV140_RS__17080	TSV140_RS__17080				10266.6	10677.9	9442.61	11821.5	12377	5843.68
TSV140_RS__17115	TSV140_RS__17115				4618.79	2008.71		4722.97
TSV140_RS__17120	TSV140_RS__17120				5282.55	5366.48	9383.59	5067.33	6765.5	11480.5
TSV140_RS__17125	TSV140_RS__17125				13077.5	13326.6	17215.5	11701.7	18605.7	21596.8
TSV140_RS__17130	TSV140_RS__17130				80686.7	80384.6	64010	84373.1	65363.3	65029.6
TSV140_RS__17135	TSV140_RS__17135				5818.38	7132.93	7378.48	6672.01	8330.51	13313.9
TSV140_RS__17140	TSV140_RS__17140				3066.28	3143.02	4540.85	3138.57	4080.51
TSV140_RS__17145	TSV140_RS__17145				13805.1	13702.5	16017.5	14315.5	17364.2	14976.5
TSV140_RS__17155	TSV140_RS__17155				8584.19	7782.76	1524.93	8230.46	2661.81
TSV140_RS__17170	TSV140_RS__17170				142306	140613	92793.4	137806	92344.8	95789.5
TSV140_RS__17175	TSV140_RS__17175				89516.1	95081.1	61396.7	92529.9	71978	63783
TSV140_RS__17180	TSV140_RS__17180				11917.3	11014.4	16533.5	13231.4	19251.5	14841.7
TSV140_RS__17185	TSV140_RS__17185				22612.6	24034.3	23928.4	22398.7	25106.5	23909
TSV140_RS__17200	TSV140_RS__17200				1608.79	1877.59	1911.5	2153.3	2100.63	2445.78
TSV140_RS__17205	TSV140_RS__17205				5893.79	6274.67	4903.17	5901.42	3295.92	2268.23
TSV140_RS__17210	TSV140_RS__17210				36317	37311.2	27757.9	34517.7	26133.5	26119.1
TSV140_RS__17215	TSV140_RS__17215				42746.7	40979.2	30821.6	38950	32556.9	17581.7
TSV140_RS__17220	TSV140_RS__17220				17614.6	20064.7	12113	18093	15810.9	17762.7
TSV140_RS__17225	TSV140_RS__17225				32714.5	34041.1	29525.7	35851.8	29376.1	26575.5
TSV140_RS__17230	TSV140_RS__17230				44856.6	44988.8	28607.8	45097.5	31597.1	18564.4
TSV140_RS__17240	TSV140_RS__17240				11326	12349.9	8350.43	13911	8219.35	7046.02
TSV140_RS__17260	TSV140_RS__17260					903.544	2380.84		2619.41
TSV140_RS__17275	TSV140_RS__17275				5340.99	5600.72	6581.85	5347.11	4804.51	6568.22
TSV140_RS__17280	TSV140_RS__17280				983.755	1124.13	447.899	659.59	449.264
TSV140_RS__17285	TSV140_RS__17285				2335.68	2492.31	3083.78	2265.14	1767.98
TSV140_RS__17290	TSV140_RS__17290				5191.07	5415.85	2366.58	5040.78	3266.58
TSV140_RS__17295	TSV140_RS__17295				8833.19	10275.5	10210.1	10071.7	10576.1	11538.2
TSV140_RS__17300	TSV140_RS__17300				3346.4	3593.27		3212.99	1723.54
TSV140_RS__17310	TSV140_RS__17310				1257.59	1342.44	2241.71	2298.57	4158.72
TSV140_RS__17315	TSV140_RS__17315				1377.33	1209.59	3227.51	1354.01	3223.58	3221.75
TSV140_RS__17320	TSV140_RS__17320				7447.88	7990.62	12238.6	7809.14	17319.6	8547.5
TSV140_RS__17325	TSV140_RS__17325				6907.85	7245.35	5549.99	7374.3	10643.9	18188.8
TSV140_RS__17330	TSV140_RS__17330				4601.66	5620.3	25346.6	5773.99	26274.6	19527.6
TSV140_RS__17335	TSV140_RS__17335				2750.45	2521.14	1961.33	2035.43	3744.46
TSV140_RS__17340	TSV140_RS__17340				2060.86	1148.69		2639.31
TSV140_RS__17345	TSV140_RS__17345				2954.4	2211.9		2922.22	1784.71
TSV140_RS__17350	TSV140_RS__17350				4761.67	4811.94	8285.1	4933.36	4085.91	2883.93
TSV140_RS__17355	TSV140_RS__17355				3102.73	3308.14	5301.52	3353.14	2857.81
TSV140_RS__17370	TSV140_RS__17370				11260.4	12729	17380.7	12399	18320.2	10874.5
TSV140_RS__17410	TSV140_RS__17410						1695.13	694.363	1407.97
TSV140_RS__17420	TSV140_RS__17420					728.442	1500.69
TSV140_RS__17425	TSV140_RS__17425				14757.2	16514	8282.59	15731.9	6806.37	4013.95
TSV140_RS__17445	TSV140_RS__17445				2393.82	2687.53	2423.06	2505.86	1523.96	2718.8
TSV140_RS__17460	TSV140_RS__17460				3571.5	3492.6	699.122	4405.71	820.748
TSV140_RS__17465	TSV140_RS__17465				3871.42	3952.66	1592.82	3775.53	938.398
TSV140_RS__17475	TSV140_RS__17475				1222.63	1081.81	2409.66	711.54	1231.63
TSV140_RS__17480	TSV140_RS__17480				2436	2079.82		1622.73
TSV140_RS__17485	TSV140_RS__17485				1800.77	1716.17		1855.37	255.289
TSV140_RS__17490	TSV140_RS__17490				4869.57	5227.77	12723.8	6104.36	15307	16082.3
TSV140_RS__17495	TSV140_RS__17495				14714.4	14010	7303.01	17711.1	8116.32	7232.72
TSV140_RS__17500	TSV140_RS__17500				47141.9		101939
TSV140_RS__17510	TSV140_RS__17510				1800.12	1710.16	3414.38	1471.5	1693.95
TSV140_RS__17530	TSV140_RS__17530				492.094	1006.36	4054.08	641.755	2682.27	2599.88
TSV140_RS__17540	TSV140_RS__17540				4201.79	4277.55	26364.6	5010.87	38108.1	81927.8
TSV140_RS__17550	TSV140_RS__17550				1046.88	1000.58	4040	1084.75	3499.66
TSV140_RS__17555	TSV140_RS__17555				6075.87	6636.69	4042.12	6791.04	4391.47	2208.57
TSV140_RS__17560	TSV140_RS__17560				940.214	1006.79	1063.92	883.327	988.654
TSV140_RS__17565	TSV140_RS__17565				34409.3	37153.4	29000.7	38869.7	40324.6	43063.2
TSV140_RS__17585	TSV140_RS__17585				2707.52	2805.11	4790.27	2580.01	5399.62	9205.33
TSV140_RS__17590	TSV140_RS__17590				2428.33	2143.06	2824.85	1599.51	3147.33
TSV140_RS__17595	TSV140_RS__17595				1459.34	1248.95	1699.76	1430.81	2032.76
TSV140_RS__17600	TSV140_RS__17600				1449.75	1300.87		1162.46	1787.74
TSV140_RS__17630	TSV140_RS__17630				4051.9	3629.62	2899.55	3629.53	1419.03
TSV140_RS__17675	TSV140_RS__17675				539.874	650.146	2122.46		1779.62	1348.55
TSV140_RS__17720	TSV140_RS__17720				746.164	1123.37	30075		23815.8	20642.1
TSV140_RS__17760	TSV140_RS__17760				2266.07	1710.18	3127.35	2372.38	2214.29	3780.32
TSV140_RS__17770	TSV140_RS__17770				2483.43	2744.07	5218.77	3049.7	3732.66	6523.25
TSV140_RS__17805	TSV140_RS__17805				26167.3	27171.9	128559	28169.8	141488	173690
TSV140_RS__17810	TSV140_RS__17810				22977.7	24842.2	73900.1	26678.7	96052.9	52360.3
TSV140_RS__17815	TSV140_RS__17815				16139.9	16837.6	30827.3	17949.6	25200.9	24300.1
TSV140_RS__17820	TSV140_RS__17820				2986.18	3668.85	3665.41	4217.46	3444.56	3555.86
TSV140_RS__17850	TSV140_RS__17850				1570.79	1766.32	2654.11	2021.34	1821.24
TSV140_RS__17860	TSV140_RS__17860				4477.54	4689.75	5329.87	5194.71	4406.98	3875.98
TSV140_RS__17900	TSV140_RS__17900				2866.84	3351.29	15219.7	3403.15	9110.75	8234.04
TSV140_RS__17915	TSV140_RS__17915				3219.53	3239.39	1109.75	3687.32	1640.5
TSV140_RS__17920	TSV140_RS__17920				1616.75	1806.2	1057.83	1819.91	2526.33
TSV140_RS__17925	TSV140_RS__17925				1892.89	1142.99		1899.88
TSV140_RS__17930	TSV140_RS__17930				2000.97	1729.94	4415.59	2174.38	3755.32
TSV140_RS__17935	TSV140_RS__17935				2108.72	1693.16	2394.01	1994.46	2759.88
TSV140_RS__17955	TSV140_RS__17955				17600.3	19893.7	11343.7	17865.4	12940.3	10202.1
TSV140_RS__17965	TSV140_RS__17965				36033	34731.5	24446.7	34037.4	25693.7	24334.2
TSV140_RS__17970	TSV140_RS__17970				25774.6	27209.7	44493.9	25073.9	45874.9	48728.8
TSV140_RS__17980	TSV140_RS__17980				17682.8	16526.8	9789.27	16606.4	12213.2	7491.76
TSV140_RS__17985	TSV140_RS__17985				1762.36	2447.63		2524.79	1585.15
TSV140_RS__17990	TSV140_RS__17990				23210.2	22358.4	13290.8	21119.3	17121.3	11305.2
TSV140_RS__17995	TSV140_RS__17995				3282.88	3036		3352.51	1973.58
TSV140_RS__18000	TSV140_RS__18000				12752	13277.5	5712.85	12633.6	7001.76	5187.6
TSV140_RS__18005	TSV140_RS__18005				17251.8	19673.5	156859	20564.7	217292	163351
TSV140_RS__18020	TSV140_RS__18020				2002.45	2708.55	5768.9	1858.16	6135.17	3632.07
TSV140_RS__18025	TSV140_RS__18025				1806.13	1800.83	10304.4	1603.65	7548.34	4570.36
TSV140_RS__18030	TSV140_RS__18030				3120.69	3122.85	6913.26	2934.58	6348.35
TSV140_RS__18040	TSV140_RS__18040				964.539	1381.23		1781.81	1084.35
TSV140_RS__18045	TSV140_RS__18045				3374.53	2759.94	1238.6	3612.52	5126.45
TSV140_RS__18060	TSV140_RS__18060				527.144	1246.38	16118.8	906.674	15836.2	13960.6
TSV140_RS__18070	TSV140_RS__18070				2227.54	2433.19	2249.18	2814.99	2727.47
TSV140_RS__18085	TSV140_RS__18085				2872.65	3384.01	2682.16	3075.55	7707.66	10081.2
TSV140_RS__18095	TSV140_RS__18095				1044.83	1169.25	10385	502.738	12058.1
TSV140_RS__18100	TSV140_RS__18100				3273.6	4088.42		2936.46
TSV140_RS__18120	TSV140_RS__18120				1196.2	838.596		1143.45	1038.78
TSV140_RS__18135	TSV140_RS__18135				1765.13	1855.66		1914.94	1487.79
TSV140_RS__18140	TSV140_RS__18140				1177.57	1509.6	2614.29	1514.38	3420.24
TSV140_RS__18160	TSV140_RS__18160				4123.3	4380.61	3405.92	4450.71	3703.51
TSV140_RS__18185	TSV140_RS__18185				1964.21	1745.45	796.958	2293.79	1710.32
TSV140_RS__18215	TSV140_RS__18215				1235.08	1793.76		2139.12
TSV140_RS__18240	TSV140_RS__18240				580.932		8078.41		7453.19	2472.23
TSV140_RS__18245	TSV140_RS__18245				2838.8	2617.09	5773.53	3679.17	5394.65	4381.85
TSV140_RS__18330	TSV140_RS__18330				3771.4	4043.82	4736.58	3737.17	4412.72
TSV140_RS__18345	TSV140_RS__18345				1287.64	1614.84	894.984	1121.91	4366.28
TSV140_RS__18355	TSV140_RS__18355				4464.19	4748.33	7345.6	4685.77	6815.9
TSV140_RS__18360	TSV140_RS__18360				1391.9	1444.02	2033.68	1622.04	2099.86
TSV140_RS__18380	TSV140_RS__18380				966.842	534.354		617.792	491.635
TSV140_RS__18385	TSV140_RS__18385				3045.46	3066.11	4639.06	2899.21	3766.64	2083.91
TSV140_RS__18390	TSV140_RS__18390				4923.75	4355.28	8896.08	5297.34	9784.58
TSV140_RS__18405	TSV140_RS__18405				2955.79	2636.97	1248.5	2803.2	2133.01
TSV140_RS__18410	TSV140_RS__18410				2468.52	2490.26	1607.73	1840.21	1619.78
TSV140_RS__18415	TSV140_RS__18415				4483.83	5037.47	8911.51	4742.56	8856.83	9491.38
TSV140_RS__18420	TSV140_RS__18420				3324.19	3568.94	3837.67	3052.44	4298.8	3329.63
TSV140_RS__18445	TSV140_RS__18445				925.868	1039.68	1116.06		2675.34
TSV140_RS__18465	TSV140_RS__18465				1571.48	1638.01	2839.55	1706.08	2428.68
TSV140_RS__18535	TSV140_RS__18535				3472.72	4157.01	3722.64	3626.79	2970.11
TSV140_RS__18550	TSV140_RS__18550				1967.74	867.456		1625.99
TSV140_RS__18555	TSV140_RS__18555				1814.68	2201.21		1825.3	1372.25
TSV140_RS__18560	TSV140_RS__18560				20988.7	21358.6	18041.4	22254.8	39679.3	47996.8
TSV140_RS__18565	TSV140_RS__18565				1364.2	1158.33		989.157	3075.66
TSV140_RS__18570	TSV140_RS__18570				21604.6	22226.6	20258.1	23506.4	21543.3	16209.8
TSV140_RS__18580	TSV140_RS__18580				13903	13487.1	5810.67	14921.9	7784.48	4871.11
TSV140_RS__18585	TSV140_RS__18585				36101.1	35142	24900.8	35793.2	30434	29056.1
TSV140_RS__18610	TSV140_RS__18610				812.746	1391.01	484.102	1101.75	1157.04
TSV140_RS__18615	TSV140_RS__18615				6470.95	7763.5	14334.5	6485.35	12242.8	10991.8
TSV140_RS__18620	TSV140_RS__18620				11882.8	11615.2	25692.8	12891.7	21100.1	27452
TSV140_RS__18625	TSV140_RS__18625				723.673	704.453	5717.73	434.019	1675.79	2759.38
TSV140_RS__18655	TSV140_RS__18655				1071.29	1113.38	1682.95	1574.54	1748.85
TSV140_RS__18660	TSV140_RS__18660				517.489	735.515
TSV140_RS__18675	TSV140_RS__18675				1805.01	2126.63	713.156	2036.71
TSV140_RS__18685	TSV140_RS__18685				2756.41	3158.9	2954.13	2664.37	2017.19
TSV140_RS__18690	TSV140_RS__18690				959.426	1190.17		1618.36
TSV140_RS__18695	TSV140_RS__18695				8635.14	9763.09	7336.8	8898.46	12710.4	10541.9
TSV140_RS__18705	TSV140_RS__18705				22968.4	24983.1	21738.6	24319.1	30999.1	14576.9
TSV140_RS__18710	TSV140_RS__18710				10972.7	11322.4	20572.7	12056	25124.5	19513
TSV140_RS__18715	TSV140_RS__18715				3316.01	2659.43	5481.91	3252.89	3648.09
TSV140_RS__18720	TSV140_RS__18720				4307.41	4278.09	5200.35	3857.79	4476.04	4261.71
TSV140_RS__18725	TSV140_RS__18725				58263	57403	45089.3	58258.9	46921.7	30061.3
TSV140_RS__18730	TSV140_RS__18730				14779	15231	13564.5	13465.3	15610.8	10873.7
TSV140_RS__18735	TSV140_RS__18735				7250.01	7454.98	5447.65	6910.09	6538.15	6238.14
TSV140_RS__18740	TSV140_RS__18740				1306.59	1193.34	2158.35	1052.77	1997.18
TSV140_RS__18750	TSV140_RS__18750				3396.13	3156.86	2803.6	3234.74	3734.82
TSV140_RS__18775	TSV140_RS__18775				3795.46	3571.29	2312.74	4324.96	3523.31
TSV140_RS__18790	TSV140_RS__18790				9518.16	10431.3	8969.8	10448.9	12904	11413.5
TSV140_RS__18800	TSV140_RS__18800				1284.77	360.066		834.54	1477.06
TSV140_RS__18815	TSV140_RS__18815				16592.4	18197.5	38865.4	21892.1	33729.5	30920
TSV140_RS__18820	TSV140_RS__18820				3278.32	3542.83	5702.26	3805.04	5610.11	4071.23
TSV140_RS__18830	TSV140_RS__18830				12370.8	11385.8	15279.6	12922.6	10341.4	12868.2
TSV140_RS__18835	TSV140_RS__18835				42762.1	44774.9	39694.6	45314.7	52591.5	50066
TSV140_RS__18840	TSV140_RS__18840				7299.87	7859.21	13326.4	8301.86	16078.7	12116.2
TSV140_RS__18845	TSV140_RS__18845				8657.83	8077.88	6637.67	9289.36	8179.94	5252.78
TSV140_RS__18850	TSV140_RS__18850						30819.8		29751.4	37962.4
TSV140_RS__18865	TSV140_RS__18865				15900.4	14832.3	43887.4	15353.8	86504.1	48413
TSV140_RS__18870	TSV140_RS__18870				17370.9	16289.6	134638	18331.7	125118	131126
TSV140_RS__18900	TSV140_RS__18900				2835.43	3305.36	4041.51	3298.09	3457.13	1744.2
TSV140_RS__18905	TSV140_RS__18905				4746.82	3202.25	2608.97	4693.69	3666.09
TSV140_RS__18910	TSV140_RS__18910				3078.77	2719.75	3117.9	2544.03	2835.49
TSV140_RS__18920	TSV140_RS__18920				18004.4	17885.8	10815.9	16505.6	13029.5	12585.7
TSV140_RS__18925	TSV140_RS__18925				62800.3	62075.8	34198.4	59787	48361.9	54500.6
TSV140_RS__18930	TSV140_RS__18930					345.666	10364.6		14502.3	3563.2
TSV140_RS__18935	TSV140_RS__18935				29081.5	30391.9	35401.1	28720.7	36518.6	30348.4
TSV140_RS__18940	TSV140_RS__18940				11592	11070.7	7211.94	12010.7	8896.3	5448.94
TSV140_RS__18945	TSV140_RS__18945				22981.4	23956	16924.6	24452.5	13849.7	12377.3
TSV140_RS__18950	TSV140_RS__18950				10566.6	9362.81	8954.6	11846.4	6673.84	6237.17
TSV140_RS__18955	TSV140_RS__18955				1094.45	947.781	3174.35	1227.16	1428.82	1539.82
TSV140_RS__18985	TSV140_RS__18985				27169.4	23615.6	15897.6	25846.7	25148.9	23805.8
TSV140_RS__18990	TSV140_RS__18990				19718.5	20320.5	14936.2	20687.2	20892.8	10722.9
TSV140_RS__18995	TSV140_RS__18995				5431.22	5242.14	17801.5	5812.76	11471.1	40401.9
TSV140_RS__19000	TSV140_RS__19000				17893.7	13480.9	4797.41	8591.66	8418.34	223887
TSV140_RS__19010	TSV140_RS__19010				2850.97	2537.91	3619.66	3216.97	5895.25	10811.9
TSV140_RS__19030	TSV140_RS__19030				4501.51	4294.52	6463.73	4993.92	6469.91	8503.45
TSV140_RS__19035	TSV140_RS__19035				6606.75	5074.46	4101.54	5884.76	4776.57
TSV140_RS__19045	TSV140_RS__19045				12542	11510	7920.5	13232	9634.6	6767.95
TSV140_RS__19050	TSV140_RS__19050				53000	51424.8	60383.3	57870.1	74017.9	42809.5
TSV140_RS__19055	TSV140_RS__19055				54259.7	56558.4	43874.2	53028.5	52116.6	43286.2
TSV140_RS__19060	TSV140_RS__19060				13403.7	12828.6	12925.6	13769.8	11839.7	11427.3
TSV140_RS__19065	TSV140_RS__19065				595.665	823.154	1341.89	949.982	888.123
TSV140_RS__19075	TSV140_RS__19075					1058.26		1468.42	2608.88
TSV140_RS__19085	TSV140_RS__19085				2199.17	2614.15	3306.76	1662.88	2734.71
TSV140_RS__19090	TSV140_RS__19090				26068.5	23988.4	7870.04	24161.5	11898	5597.86
TSV140_RS__19095	TSV140_RS__19095				113325	118717	56437.9	106986	69264.2	82467.5
TSV140_RS__19100	TSV140_RS__19100				58731.3	62035.5	31870.9	55684.3	42699.8	36148.4
TSV140_RS__19105	TSV140_RS__19105				110577	110012	56054.4	114263	82347.1	82616.9
TSV140_RS__19110	TSV140_RS__19110				2044.54	2328.64	1513.15	2381.35	2100.75
TSV140_RS__19120	TSV140_RS__19120				2948.34	2609.04		3319.91	238.329
TSV140_RS__19210	TSV140_RS__19210				9681.25	9690.49	11937.9	10029.9	15255.4	15635.1
TSV140_RS__19225	TSV140_RS__19225				2619.26	2527.45	1536.2	2861.61	1666.13	1534.35
TSV140_RS__19240	TSV140_RS__19240				841.603	1553.71		796.656
TSV140_RS__19245	TSV140_RS__19245				1381.89	1055.78			2096.98
TSV140_RS__19260	TSV140_RS__19260					369.435	6966.74		6954.07	7070.03
TSV140_RS__19280	TSV140_RS__19280				7277.32	7443.58	8099.51	7571.44	8591.87	7800.02
TSV140_RS__19285	TSV140_RS__19285				10762.5	11311.1	7349.52	9613.51	7326.02	8685.46
TSV140_RS__19290	TSV140_RS__19290				7250.92	7492.34	9238.65	7531.75	10542	8934.74
TSV140_RS__19295	TSV140_RS__19295				14240.5	8495.14	14612.2	13852.8	17546.7	9851.45
TSV140_RS__19315	TSV140_RS__19315				11636.4	11413.9	22221.5	12361.9	23746.4	22183.5
TSV140_RS__19320	TSV140_RS__19320				10484.2	10550.9	6549.35	10669.6	9323.41	8431.15
TSV140_RS__19335	TSV140_RS__19335				1154.88	1435.52		1121.7	2262.6
TSV140_RS__19345	TSV140_RS__19345				4544.4	4044.49	4176.2	3687.28	3448.6
TSV140_RS__19355	TSV140_RS__19355				5818.28	4935.17	5131.95	4216.6	8056.6
TSV140_RS__19390	TSV140_RS__19390				211.915		1796.31	538.506	1297.57
TSV140_RS__19400	TSV140_RS__19400				3390.79	3117.03	1383.25	3804.22	1508.28
TSV140_RS__19405	TSV140_RS__19405				1969.74	2782.26	719.501	1830.13
TSV140_RS__19420	TSV140_RS__19420				4011.69	4559.93	4253.57	4505.81	5220.18	3160.93
TSV140_RS__19430	TSV140_RS__19430				16656.3	16539.8	6293.95	17489.9	7045.11	8388.72
TSV140_RS__19435	TSV140_RS__19435				455.065	633.286	447.36		871.455
TSV140_RS__19440	TSV140_RS__19440				2337.02	2066.5	3057.31	1861.87	2554.92
TSV140_RS__19450	TSV140_RS__19450				1010.82	806.349		959.884
TSV140_RS__19460	TSV140_RS__19460				1422.06	1586.93	3904.36	1430.71	1564.61
TSV140_RS__19465	TSV140_RS__19465				1503.08	1498.4		1566.48
TSV140_RS__19480	TSV140_RS__19480				2892.76	3240.97		2678.28
TSV140_RS__19485	TSV140_RS__19485				1931.72	2337.01		1746.53
TSV140_RS__19490	TSV140_RS__19490				7594.26	7222.31	14123.2	8868.56	16294.1	18627.7
TSV140_RS__19495	TSV140_RS__19495				1584.55	1953.15	1027.57	2061.07	2123.86
TSV140_RS__19505	TSV140_RS__19505				7059.28	8458.9	6691.86	7179.21	3923.86	4648.14
TSV140_RS__19510	TSV140_RS__19510				2710.77	2901	3786.4	2384.79	2739.82	5343.73
TSV140_RS__19515	TSV140_RS__19515				1757.03	2305.77	1508.33	1610.11	851.205
TSV140_RS__19520	TSV140_RS__19520				10291.8	10696.2	29797.4	11883.7	37310.7	37775.1
TSV140_RS__19525	TSV140_RS__19525				1165.09	1493.89	1896.29	1563.57	4534.02	3913.63
TSV140_RS__19530	TSV140_RS__19530				1468.06	1570.66	8333.83	1445.23	9634.14	4188.17
TSV140_RS__19620	TSV140_RS__19620				1237.56			1607.3
TSV140_RS__19640	TSV140_RS__19640				1250.16	985.129		1193.08
TSV140_RS__19645	TSV140_RS__19645				11686.5	12083.3	4756.8	13001.1	7168.84	7614.2
TSV140_RS__19650	TSV140_RS__19650				4044.07	5112.87	4587.9	4458.92	3386.3	2469.25
TSV140_RS__19655	TSV140_RS__19655				7909.94	8742.55	4671.05	8558.37	6000.49
TSV140_RS__19680	TSV140_RS__19680				2301.08	2286	3535.27	3134.59	5269.31
TSV140_RS__19685	TSV140_RS__19685				602.055	1650.05	2851.03	201.753	1810.8	2962.53
TSV140_RS__19745	TSV140_RS__19745				56314.3	65524.3	4011.87	65191.3	4459.46	6888.14
TSV140_RS__19750	TSV140_RS__19750				2960.65	2990.27		2518.88	1115.35
TSV140_RS__19765	TSV140_RS__19765				3534.23	4748.94	2861.2	3986.79	980.298
TSV140_RS__19775	TSV140_RS__19775				43429.7	44974.7	2914.59	46992.3	5111.88
TSV140_RS__19780	TSV140_RS__19780				47969.1	55990.6	1183.91	51464.5	2356.96	7063.08
TSV140_RS__19785	TSV140_RS__19785				22798.3	25896	2203.79	24804	2199.1
TSV140_RS__19790	TSV140_RS__19790				77317.6	83793	1113.99	90096.4
TSV140_RS__19795	TSV140_RS__19795				68417.5	80214.5	4891.67	83023.7	5722.01	3931.74
TSV140_RS__19800	TSV140_RS__19800				37376.8	28328.4		46134.4	3646.67
TSV140_RS__19805	TSV140_RS__19805				154.265
TSV140_RS__19810	TSV140_RS__19810				10070.5	9786.92	5181.91	10669.7	6081.41	4576.22
TSV140_RS__19820	TSV140_RS__19820								1117.3	3902.97
TSV140_RS__19825	TSV140_RS__19825				3012.59	2589.04	1826.22	3573.89	2543.49
TSV140_RS__19830	TSV140_RS__19830				763.678	1063.68		782.144	958.614
TSV140_RS__19835	TSV140_RS__19835				2567.67	3435.9	2410.26	2805.65	3741.09	1331.34
TSV140_RS__19845	TSV140_RS__19845				3141.59	2887.82	5643.25	2739.83	7348.23
TSV140_RS__19855	TSV140_RS__19855				10956.4	7771.14	16347	8054.96	16911.4	25328.9
TSV140_RS__19860	TSV140_RS__19860				3406.31	4082.39		3668.29	1572.17
TSV140_RS__19865	TSV140_RS__19865				277.443	609.275		430.809
TSV140_RS__19870	TSV140_RS__19870				6761.13	7743.65	3460.34	6955.01	2754.63
TSV140_RS__19880	TSV140_RS__19880				1975.83	1687.4	1655.24	1495.06	1674.98	1409.39
TSV140_RS__19895	TSV140_RS__19895				490.954	138.197		737.825
TSV140_RS__19900	TSV140_RS__19900				1662.65	1335.37	1653.03	2154.55	1792.5
TSV140_RS__19910	TSV140_RS__19910				1688.38	2033.01	1442.49	1689.87	2167.56
TSV140_RS__19930	TSV140_RS__19930				9659.88	9298.45	7665.97	12025.3	7880.11	8989.85
TSV140_RS__19935	TSV140_RS__19935				440.81			505.221
TSV140_RS__19945	TSV140_RS__19945				3292.04	3000.85	7640.89	2953.04	5800.98	5283.39
TSV140_RS__19950	TSV140_RS__19950				97566.2	89870.3	19036.8	87209.7	16667.2	9943.21
TSV140_RS__19955	TSV140_RS__19955				259642	235016	44645.3	254639	48212.5	37192.8
TSV140_RS__19960	TSV140_RS__19960				179361	160263	24931.3	163556	30864.3	23055.3
TSV140_RS__19970	TSV140_RS__19970				2159.2	3175.69	1825.5	1985.14	1408.49
TSV140_RS__19980	TSV140_RS__19980				842.453	613.29		961.415
TSV140_RS__19990	TSV140_RS__19990				6623.55	5343.71	12942.1	6556.35	10531.4	11320.6
TSV140_RS__19995	TSV140_RS__19995				1638.55	2184.35	4175.54	1373.67	5432	6428.9
TSV140_RS__20005	TSV140_RS__20005				2413.98	2893.51	9068.91	3097.84	10867.2	10081.6
TSV140_RS__20045	TSV140_RS__20045					396.06	4016.67		8151.17	7131.89
TSV140_RS__20050	TSV140_RS__20050					3307.52	7757.13	3438.07	14118.5	10774.7
TSV140_RS__20055	TSV140_RS__20055				497.467		2394.67		3792.75
TSV140_RS__20060	TSV140_RS__20060				1565.65	1408.05	14977.1	1480.33	28141.1	22802.1
TSV140_RS__20070	TSV140_RS__20070				6146.42	5316.12	73859.9	6600.31	131427	83139.7
TSV140_RS__20075	TSV140_RS__20075				563.584	1038.86	11905.3		22071	14904
TSV140_RS__20080	TSV140_RS__20080					1205.42	3383.44		3008.8
TSV140_RS__20095	TSV140_RS__20095				3390.07		5139.62	2181.9	6481.26
TSV140_RS__20100	TSV140_RS__20100				866.89	702.168	7400.87		9588.24	8926.6
TSV140_RS__20110	TSV140_RS__20110				705.638	1260.01	6163.98	613.811	9299.96	9420.29
TSV140_RS__20115	TSV140_RS__20115				1057.76	971.262	3527.5	1123.37	6355.89	3004.56
TSV140_RS__20120	TSV140_RS__20120				1538.15	1435.75	8056.31	1376.88	13628.3	14725.3
TSV140_RS__20385	TSV140_RS__20385				3157.76	3061.75	4093.58	3765.34	3675.8	5009.67
TSV140_RS__20400	TSV140_RS__20400				2121.34	1573.59		4171.39	1026.36
TSV140_RS__20470	TSV140_RS__20470				6294.11	6774.39	19989.9	6812.96	22822.6	39953.5
TSV140_RS__20480	TSV140_RS__20480				4834.77	4521.05	2055.27	4311.28	2974.14	2385.37
TSV140_RS__20500	TSV140_RS__20500				8254.15	4175.59	72958	2314.7	99398.2	34738.3
TSV140_RS__20505	TSV140_RS__20505				1442.68	1463.09	13510.5	1830.66	20745.9	22525.1
TSV140_RS__20515	TSV140_RS__20515				3465.08		7125.6	4550.8	6431.91	5096.11
TSV140_RS__20520	TSV140_RS__20520						5103.58		4948.83
TSV140_RS__20525	TSV140_RS__20525				3006.29	3328.1	4574.48	3420.85	4571.42	4750.66
TSV140_RS__20630	TSV140_RS__20630				4648.48	4772.31		5220.02	3024.02
TSV140_RS__20635	TSV140_RS__20635				140881	123478	45751.6	149869	39933.4	44513.8
TSV140_RS__20645	TSV140_RS__20645				1886.77	2030.41	3353.89	1926.59	4469.63
TSV140_RS__20650	TSV140_RS__20650				2559.39	2098.53	1431.61	2696.27	2329.82
TSV140_RS__20660	TSV140_RS__20660				3849.82	3792.44	10757	4958.07	14256.4
TSV140_RS__20665	TSV140_RS__20665						4589.01		3385.04
TSV140_RS__20670	TSV140_RS__20670				5182.67	5630.77	10677.5	5772.2	11109.3	14371.6
TSV140_RS__20675	TSV140_RS__20675				15583.7	14411.1	16221.8	15087.6	18734.9
TSV140_RS__20685	TSV140_RS__20685				4200.76	4196.51	63903.2	4740.1	60370.4	57621.1
TSV140_RS__20690	TSV140_RS__20690				808.951	922.652	2170.89	1115.15	3580.58
TSV140_RS__20730	TSV140_RS__20730				1208.08	962.797		1040.81	1793.63
TSV140_RS__20735	TSV140_RS__20735				5799.32	6952.15	15759.3	6704.2	14566.4	9808.91
TSV140_RS__20740	TSV140_RS__20740				15927.6	12886.7	11334.6	14392.2	11320.4	7993.8
TSV140_RS__20745	TSV140_RS__20745				1548.62	1687.19	4458.35	2016.27	3644.55	1959.12
TSV140_RS__20750	TSV140_RS__20750				1040.26	1150.29	1760.06	1140.8	1762.49
TSV140_RS__20775	TSV140_RS__20775				3622.59	3325.06	15311.2	3710.66	14676.4	12063.5
TSV140_RS__20780	TSV140_RS__20780				7904.29	8792.07	56219.4	8994.67	52221.9	42735.8
TSV140_RS__20800	TSV140_RS__20800				6748.04	7154.95	6234.19	7665.55	5498.5	21887.9
TSV140_RS__20805	TSV140_RS__20805				42698.2	43855.3	55813.7	47960.4	64140.6	62172
TSV140_RS__20820	TSV140_RS__20820				92017.5	94403.7	73940.9	102984	46135.8	88478.2
TSV140_RS__20825	TSV140_RS__20825				9042.16	9154.26	4358.58	9960.79	3224.13
TSV140_RS__20830	TSV140_RS__20830				19466.2	21274.2	69056.1	19967.6	62615.4	56836.6
TSV140_RS__20835	TSV140_RS__20835				3626.71	3882.09	176070	3603.91	157119	95327.2
TSV140_RS__20840	TSV140_RS__20840				16954.3	18209.6	15517	15885.9	12589.4	10367.8
TSV140_RS__20845	TSV140_RS__20845					413.111			930.003
TSV140_RS__20850	TSV140_RS__20850				1638.94	1906.69		1775.91
TSV140_RS__20860	TSV140_RS__20860				5419.19	5887.49	54712.3	6068.23	52274	57687.5
TSV140_RS__20865	TSV140_RS__20865				3759.02	3239.62	3831.9	4096.65	4469.68
TSV140_RS__20870	TSV140_RS__20870				14383.1	13851.5	22742.1	13854.5	26082.7	20825
TSV140_RS__20875	TSV140_RS__20875				3723.49	2566.73	8109.97	3505.84	7054.42	4886.57
TSV140_RS__20880	TSV140_RS__20880				20485.3	21653.5	60587.4	22930	58016.6	41100.5
TSV140_RS__20885	TSV140_RS__20885				3395.08	3670.33	4241.11	3197.79	3447.31	2879.59
TSV140_RS__20890	TSV140_RS__20890				5533.4	5424.93	4818.41	5649.02	5061.99	4541.45
TSV140_RS__20895	TSV140_RS__20895				13519.7	14842.4	26833.5	16830.7	16981.4	28182.1
TSV140_RS__20900	TSV140_RS__20900				32998.8	30648.2	72920.2	29899.8	83735.6	88872.2
TSV140_RS__20905	TSV140_RS__20905				61239.2	60341.1	147174	62089.8	166933	138970
TSV140_RS__20910	TSV140_RS__20910				4682.64	5451.35	21065.1	4213.41	19952.5	17384.9
TSV140_RS__20915	TSV140_RS__20915				6209.79	5885.6	8090.63	5809.04	7873.83	3962.02
TSV140_RS__20920	TSV140_RS__20920				9322.08	9805.35	9951.39	10717.7	7668.31	7143.12
TSV140_RS__20925	TSV140_RS__20925				4934.95	6066.33	4373.1	5840.29	5528.33	8185.73
TSV140_RS__20930	TSV140_RS__20930				2217.84	2531.45	1331.32	2347.7	1537.42
TSV140_RS__20935	TSV140_RS__20935				5251.78	5067.19	17464.3	7582.82	4421.87	41492.2
TSV140_RS__20940	TSV140_RS__20940				1526.95	1895.11	1017.03	1081.66	1569.74
TSV140_RS__20945	TSV140_RS__20945				44669	43944.3	10126.5	43210.7	10906.4	4957.3
TSV140_RS__20950	TSV140_RS__20950				5654.31	5269.01	5712.1	5329.57	5893.63
TSV140_RS__20955	TSV140_RS__20955				5964.2	6906.41	3749.85	5936.58	3592.06
TSV140_RS__20960	TSV140_RS__20960				20338.1	21075.8	20257.7	22880.7	24937.5	23023.6
TSV140_RS__20965	TSV140_RS__20965				14065.8	15133.1	7916.6	14596.3	10335.3	7612.94
TSV140_RS__20975	TSV140_RS__20975				8036.28	8102.68	5369.1	8714.3	5163.31	4658.7
TSV140_RS__20980	TSV140_RS__20980				7250.91	8559.56	4131.16	8438.4	5849.79	6542.25
TSV140_RS__20985	TSV140_RS__20985				5228.58	5176.05	4163.28	4020.45	3884.76
TSV140_RS__20990	TSV140_RS__20990				27337.2	22597.9	25971.3	28032.1	15123.5	3642270
TSV140_RS__20995	TSV140_RS__20995				12077.5	11427.6	8219.52	13188.3	8471.82	8059.91
TSV140_RS__21000	TSV140_RS__21000				24577.7	24347.5	25923.8	27180.5	23233.6	15839.4
TSV140_RS__21005	TSV140_RS__21005				15025.6	14081.1	20250.2	13860.6	20838.3	24851
TSV140_RS__21010	TSV140_RS__21010				23315.3	21593.3	15418.8	21079.7	15410.2	13420.8
TSV140_RS__21015	TSV140_RS__21015				39382.1	38330.2	19713.7	39980.8	23780.8	23279.3
TSV140_RS__21020	TSV140_RS__21020				6416.36	7110.63	5489.3	6508.6	5699.18	9503.52
TSV140_RS__21025	TSV140_RS__21025				2799.06	2991.41		2855.99	2003.35
TSV140_RS__21030	TSV140_RS__21030				316169	301313	125352	352781	248638	190900
TSV140_RS__21035	TSV140_RS__21035				4746.22	5238.81	3456.88	4493.87	6107.05	6930.64
TSV140_RS__21040	TSV140_RS__21040				4895.45	4292.85	2466.53	4769.92	3767.11	4007.78
TSV140_RS__21050	TSV140_RS__21050				6365.09	7278	9881.24	7204.15	7791.48	9269.44
TSV140_RS__21055	TSV140_RS__21055				4805.34	4151.14	7624.88	6040.18	6930.24	9846.04
TSV140_RS__21060	TSV140_RS__21060				47967.3	49473.3	22011	48608.2	33690.6	25011.7
TSV140_RS__21065	TSV140_RS__21065				2981.98	3405.18	1764.73	3229.88	1096.15	12831.1
TSV140_RS__21075	TSV140_RS__21075				24478.8	27698.3	22162.9	22982.7	28389.8	24120.5
TSV140_RS__21080	TSV140_RS__21080				1980	1779.17	2863.88	1969.91	3292.57
TSV140_RS__21085	TSV140_RS__21085				10320.3	8592.15	8705.6	9132.42	9911.99	16407
TSV140_RS__21090	TSV140_RS__21090				13070.4	14932	14043.2	11790.2	13202.2	10822.8
TSV140_RS__21100	TSV140_RS__21100				70742.8	52179	50552.9	70185	112466	134316
TSV140_RS__21105	TSV140_RS__21105				66026.8	63033.4	45148.5	63399.5	51730.3	53014.7
TSV140_RS__21120	TSV140_RS__21120				332.839
TSV140_RS__21125	TSV140_RS__21125				117088	104375	44238.2	124689	81604.2	61017.2
TSV140_RS__21130	TSV140_RS__21130				1509.73	1053.58		1909.38	802.376
TSV140_RS__21150	TSV140_RS__21150				4632.46	3367.79	3510.15	5249.4	15244.5	30975.6
TSV140_RS__21160	TSV140_RS__21160				48280.4	48339.1	69599.6	49106.6	79596.6	71859.3
TSV140_RS__21175	TSV140_RS__21175				6644.98	7716.29	3441.33	8085.09	10163	8441.7
TSV140_RS__21180	TSV140_RS__21180				5939.34	6414.66	6125.03	5217.08	7284.22	4270.42
TSV140_RS__21185	TSV140_RS__21185				9665.43	9628.63	15443.7	8351.06	19404	10417.4
TSV140_RS__21190	TSV140_RS__21190				19035.1	17384.4	8964.28	19415.6	9081.79	8171.18
TSV140_RS__21195	TSV140_RS__21195				10579.7	11430.2	9549.58	12420.6	7687.67	5794.61
TSV140_RS__21200	TSV140_RS__21200				5745.59	7208.86	3602.83	6577.78	4288.9	2776.79
TSV140_RS__21205	TSV140_RS__21205				3743.32	4568.86	2709.91	4001.6	2761.01
TSV140_RS__21210	TSV140_RS__21210				544.399	171.206		509.518
TSV140_RS__21220	TSV140_RS__21220				11395.7	12737.2	14990.1	13007.1	14449.9	13288.7
TSV140_RS__21225	TSV140_RS__21225				150655	157088	103331	162891	97135.9	110640
TSV140_RS__21230	TSV140_RS__21230				7997.03	7133.12	5574.4	9442.81	4702.76	5376.31
TSV140_RS__21235	TSV140_RS__21235				10611.9	11555	5670.68	10788.3	7825.11	7702.66
TSV140_RS__21240	TSV140_RS__21240				2657.18	2881.26	2569.15	2862.97	2789
TSV140_RS__21245	TSV140_RS__21245				13903	16149.2	19732	15049.9	22488	21888.6
TSV140_RS__21255	TSV140_RS__21255				11161.5	11598.5	11976.9	9569.32	13485.9	14376.1
TSV140_RS__21270	TSV140_RS__21270				4462.5	4219.86	1458.92	5813.44	2844.7
TSV140_RS__21275	TSV140_RS__21275				6573.79	7909.77	8733.12	8359.07	10286.4	3963.21
TSV140_RS__21280	TSV140_RS__21280				213808	203770	125735	236628	204435	155076
TSV140_RS__21285	TSV140_RS__21285				52703	41988.1	50099.7	53519.4	19667.8	64667.8
TSV140_RS__21290	TSV140_RS__21290				2545.91	2282.03	2048.22	2316.32	1631.95
TSV140_RS__21295	TSV140_RS__21295				64238.9	63774.2	52657.2	67729.3	56994.2	33160.7
TSV140_RS__21345	TSV140_RS__21345				42468.5	52103.2	99051.1	42840.9	150771	213582
TSV140_RS__21350	TSV140_RS__21350				3682.52	2440.88	2546	2451.71	4699.37	2089.25
TSV140_RS__21365	TSV140_RS__21365				46589.9	67601.5	108518	48531.6	54566.1	301822
TSV140_RS__21380	TSV140_RS__21380				2069.01	2237.08	5079.3	3164.69	3423.06
TSV140_RS__21385	TSV140_RS__21385				2954.17	2580.01	6833.99	3116.79	5320.65
TSV140_RS__21390	TSV140_RS__21390				2214.39	3409.55	4487.96	2185.83	5502.95	8149.69
TSV140_RS__21395	TSV140_RS__21395				8051.43	6476.15	14224.6	6496.56	15463.8	23914
TSV140_RS__21400	TSV140_RS__21400				2844.86	2618.13	1515.4	3383.18	1404.29
TSV140_RS__21405	TSV140_RS__21405				3749.59	3231.32	2877.12	3068.85	2907.14	1704.64
TSV140_RS__21410	TSV140_RS__21410				2029.68	2063.24	2980.37	2656.34	2760.82	2699.84
TSV140_RS__21415	TSV140_RS__21415				4057.34	4090.09	2712.36	4324.84	4355.61
TSV140_RS__21425	TSV140_RS__21425				3542.45	4696.96	4150.43	3988.08	3906.62	2482.5
TSV140_RS__21430	TSV140_RS__21430				5302.45	5070.62	7914.14	6161.33	5541.01
TSV140_RS__21450	TSV140_RS__21450				1341.6	1701.69	1533.58	1615.33	1285.5	2933.51
TSV140_RS__21455	TSV140_RS__21455				26179.1	28488.8	12518.1	27810.8	28986	23882.5
TSV140_RS__21470	TSV140_RS__21470				10537.3	9957.28	9038.12	10437	11276.9	15099.3
TSV140_RS__21480	TSV140_RS__21480				9719.65	10126.4	12899.5	10741.8	16091.5	17528.9
TSV140_RS__21490	TSV140_RS__21490				2567.65	2411.62	2331.06	2126.43	2361.93
TSV140_RS__21495	TSV140_RS__21495				1392.66	583.294		1862.48
TSV140_RS__21505	TSV140_RS__21505				11512.4	13451.8	12691.8	12409.7	13292.5	11066.2
TSV140_RS__21510	TSV140_RS__21510				44670.8	47323.9	56721.4	45258.9	61523.6	68314.8
TSV140_RS__21520	TSV140_RS__21520				20886.7	21015.9	16603.7	21064.2	14556.7	16764.1
TSV140_RS__21530	TSV140_RS__21530				2008.11	2086.13	4739.34	2136.31	2922.34	10454.1
TSV140_RS__21535	TSV140_RS__21535				11840.4	12139.1	7969.87	12404.6	8873.32	8364.23
TSV140_RS__21540	TSV140_RS__21540				4977.35	5054.54	6800.02	5643.16	3972.44
TSV140_RS__21545	TSV140_RS__21545				2000.5		5734.62	1889.33	4993.25	3367.26
TSV140_RS__21550	TSV140_RS__21550				14511.7	14879.1	14377.8	13804.6	17566.1	11794.8
TSV140_RS__21570	TSV140_RS__21570				578.419	720.596		317.444	3062.67
TSV140_RS__21575	TSV140_RS__21575				27726.3	24493	87198.5	28756.1	99889.2	66760.3
TSV140_RS__21585	TSV140_RS__21585				58624.6	57494.2	53029.6	57887.7	63765.5	49560.7
TSV140_RS__21590	TSV140_RS__21590				28971.4	28616.8	20135.8	30552.3	19963.8	10777.2
TSV140_RS__21595	TSV140_RS__21595				52393.6	53426.4	54866.5	54555.2	54184.7	30242.5
TSV140_RS__21600	TSV140_RS__21600				142642	157762	122301	152057	135120	86131.5
TSV140_RS__21610	TSV140_RS__21610				4776.56	5483.74	24790.3	6020.41	21562.4	18127
TSV140_RS__21615	TSV140_RS__21615				749.288	926.163		862.845
TSV140_RS__21655	TSV140_RS__21655				1652.24	1042.61	13176.9	1568.76	20998.5	13288.9
TSV140_RS__21660	TSV140_RS__21660				7089.55	5854.54	2060.11	6182.25	2127.82
TSV140_RS__21675	TSV140_RS__21675				27395.8	28984.1	24483	28796	25781.8	17230.1
TSV140_RS__21685	TSV140_RS__21685				1155.06	1311.46	2058.4	1432.49	1171.56
TSV140_RS__21710	TSV140_RS__21710				35046.3	32882.5	83601.1	39437.4	80097.5	56683.4
TSV140_RS__21715	TSV140_RS__21715				4719.14	7174.81	3494.69	6377.05	6173.32	4697.3
TSV140_RS__21720	TSV140_RS__21720				1019710	1044800	1028530	1136500	1665650	1288910
TSV140_RS__21725	TSV140_RS__21725				52835.1	54123.3	171164	62645.2	180955	88493.5
TSV140_RS__21730	TSV140_RS__21730				11733.7	11216	7991.47	14168.5	5794.17	6250.92
TSV140_RS__21735	TSV140_RS__21735				3128.73	4001.51	1434.65	3763.82	2510.01
TSV140_RS__21740	TSV140_RS__21740				17675.1	17213.1	11158.4	19168.8	14892	1511.88
TSV140_RS__21750	TSV140_RS__21750				8849.13	9448.44	11386.2	9845.19	13714.8	12976.3
TSV140_RS__21755	TSV140_RS__21755				2094.09	3190.51	6964.04	1961.67	5716.49
TSV140_RS__21765	TSV140_RS__21765				3096.22	3212.72	3966.46	3525.63	3891.61	2129.26
TSV140_RS__21770	TSV140_RS__21770				35759.8	40084	44399.8	40648.9	69104.5	60971.6
TSV140_RS__21775	TSV140_RS__21775				1789.34	2373.79	4947.42	2118.06	4845.22	4797.3
TSV140_RS__21790	TSV140_RS__21790				1129.28	889.706	3049.28	1197.7	2443.68	5457.48
TSV140_RS__21795	TSV140_RS__21795				4514.36	4041.41	133304	4955.82	111526	33306.3
TSV140_RS__21800	TSV140_RS__21800				1819.05	1889.4	3406.5	2007.6	4580.2	3704.02
TSV140_RS__21805	TSV140_RS__21805				892.71	879.973	30628	876.647	28522	20385.3
TSV140_RS__21810	TSV140_RS__21810				576.796	370.488	2156.56	411.077	3337.47
TSV140_RS__21815	TSV140_RS__21815					198.597	3424.34		3359.84	1282.73
TSV140_RS__21820	TSV140_RS__21820				4186.72	5320.15	15044.6	5182.6	23093.2	29733.4
TSV140_RS__21825	TSV140_RS__21825				5720.17	6424.33	56962.3	6300.67	61400.2	49863.1
TSV140_RS__21835	TSV140_RS__21835					1901.12	9763.31	2035.16	6964.21	6121.9
TSV140_RS__21855	TSV140_RS__21855				7642.74	10299.5	7092.93	9085.71	5778.11	7523.39
TSV140_RS__21860	TSV140_RS__21860				2563.35	2540.16	1775.1	2575.21	2352.27
TSV140_RS__21870	TSV140_RS__21870				25928.4	25196.9	39943.8	29440.5	44248.5	34436.9
TSV140_RS__21890	TSV140_RS__21890				369.602	596.951	449.958		546.294
TSV140_RS__21895	TSV140_RS__21895				2664.24	2471.26	4421.33	3201.02	4967.7	73102.3
TSV140_RS__21900	TSV140_RS__21900				2332.79	2291.5		2357.21
TSV140_RS__21905	TSV140_RS__21905				1743.29	1607.36	2409.87	1517.72	2084.06
TSV140_RS__21920	TSV140_RS__21920				1963.19		2113.69		4157.02
TSV140_RS__21940	TSV140_RS__21940				10225.2	10019.8	13808	10087.4	10633.9	9656.44
TSV140_RS__21945	TSV140_RS__21945				1779.11	1672.59	2759.8	932.145	3232.4
TSV140_RS__21950	TSV140_RS__21950				65650	74359.6	56449.7	69183.6	63705.9	47916.2
TSV140_RS__21975	TSV140_RS__21975				1301.74	1340.73	1712.29	1136.02	1706.38
TSV140_RS__21985	TSV140_RS__21985				2073.85	1564.27	2777.82	2198.86	1709.53
TSV140_RS__21990	TSV140_RS__21990				31291.2	35777	44152.9	33519.9	50581.3	46351.5
TSV140_RS__21995	TSV140_RS__21995				2638.38	2787.48	2582.47	2117.04	1778.5
TSV140_RS__22000	TSV140_RS__22000				29731.9	32616.2	52779.6	30522.2	55010.4	48861.8
TSV140_RS__22015	TSV140_RS__22015				12031	12072	5493.83	13440.2	6634.8	5698.75
TSV140_RS__22020	TSV140_RS__22020				2848.84	3069.26		2816.17	2263.59
TSV140_RS__22025	TSV140_RS__22025				1215.47	1425.6	2172.7	1213.89	931.79	323.18
TSV140_RS__22030	TSV140_RS__22030				7232.1	6945.12	6979.52	7259.63	6301.94	12750.8
TSV140_RS__22035	TSV140_RS__22035				10138.1	10692.1	10437.1	10740	12748.4	17934.4
TSV140_RS__22040	TSV140_RS__22040				5804.53	6368.17	1569.62	5618.39	5379.5
TSV140_RS__22045	TSV140_RS__22045				20415.3	18988.5	13356.7	21089	16536.7	22194.9
TSV140_RS__22050	TSV140_RS__22050				22978.8	23868.3	35553.9	28359.3	39261.9	56834.5
TSV140_RS__22055	TSV140_RS__22055				54032.7	61616.3	55916.2	61608.4	50996.6	42220.2
TSV140_RS__22060	TSV140_RS__22060				3147.44	3392.63	3680.35	2858.66	2220.57
TSV140_RS__22065	TSV140_RS__22065				9770.64	10024.8	9472.37	10469.4	11263.4	10686.8
TSV140_RS__22075	TSV140_RS__22075				4179.4	3768.29	1939.14	4537.58	2506.79
TSV140_RS__22080	TSV140_RS__22080				68234	72820	130066	74684	125216	162284
TSV140_RS__22085	TSV140_RS__22085				20488.8	22658.3	20295	21517.4	26175.7	22269.4
TSV140_RS__22090	TSV140_RS__22090				93666.3	101354	94714.4	98955.1	106973	129870
TSV140_RS__22095	TSV140_RS__22095				201981	202015	109274	211094	109603	62688.8
TSV140_RS__22100	TSV140_RS__22100				5818.54	4182.98		5312.43	610.877	4251.31
TSV140_RS__22105	TSV140_RS__22105				359.455	1013.04	719.888	648.741	973.281
TSV140_RS__22110	TSV140_RS__22110				4468.3	4417.75	2242.73	4708.41	4098.69
TSV140_RS__22115	TSV140_RS__22115				2647.73	2963.11	7897.47	3017.84	6087.45
TSV140_RS__22120	TSV140_RS__22120				6115.51	5404.75	3285.34	6095.42	3913.29	4977.61
TSV140_RS__22125	TSV140_RS__22125				24967.3	25314.4	35411.1	24237.4	23866.7	30443.5
TSV140_RS__22130	TSV140_RS__22130				9196.4	9465.27	5843.81	9574.98	7104.38	11075.2
TSV140_RS__22140	TSV140_RS__22140				8558.39	9576.49	6412.51	8743.01	6162.65	6066.04
TSV140_RS__22145	TSV140_RS__22145				60883	60353.3	24398.2	60148.8	32813.8	33787
TSV140_RS__22150	TSV140_RS__22150				3006.6	2606.25	5851.53	2855.18	2381.02
TSV140_RS__22155	TSV140_RS__22155				5731.23	5089.17	5749.16	4287.91	4221.92	5150.73
TSV140_RS__22160	TSV140_RS__22160				4543.57	4747.86	5400.57	4551.36	3068.81
TSV140_RS__22170	TSV140_RS__22170				2994.22	3484.24	4712.02	3305.64	8868.37	7489.09
TSV140_RS__22175	TSV140_RS__22175				4954.93	4827.23	2279.28	5207.83	2707.1
TSV140_RS__22185	TSV140_RS__22185				5137.17	5439.14	4476.59	5859.99	4997.18	4373.27
TSV140_RS__22190	TSV140_RS__22190				6282.72	7046.08	7337.96	5886.06	8684.36	7922.95
TSV140_RS__22210	TSV140_RS__22210				2926.27	3097.87	200.851	2408.36	2366.41	4775.83
TSV140_RS__22215	TSV140_RS__22215				2229.71	2289.66		2078.67	1361.36
TSV140_RS__22220	TSV140_RS__22220				7958.07	8479.78	5611.08	6940.85	8126.14	5270.98
TSV140_RS__22225	TSV140_RS__22225				4568.74	5406.32	6732.31	4419.64	3521.72	4555.39
TSV140_RS__22230	TSV140_RS__22230				7637.92	6344.28	6387.39	6284.84	5409.33	6168.86
TSV140_RS__22235	TSV140_RS__22235				42453.9	46686	18818.6	45093.1	16005.5	21069
TSV140_RS__22240	TSV140_RS__22240				795.897	497.388	2970.71	859.365	3035.18
TSV140_RS__22255	TSV140_RS__22255				28694.5	29706.1	77493.1	30125.7	83338.8	70394.5
TSV140_RS__22260	TSV140_RS__22260				10043.9	8418.81		8778.46	2884.73
TSV140_RS__22265	TSV140_RS__22265				9651.53	9193.54	10287.5	11368.1	9693.56	1671.29
TSV140_RS__22305	TSV140_RS__22305				10526.8	9335.8	9942.48	9596.64	8745.84	12978.1
TSV140_RS__22310	TSV140_RS__22310				1663.6	1864.82	1162.04	2260.33	1511.63
TSV140_RS__22320	TSV140_RS__22320				1918.59	1271.22	746.407	2219.38	1407.82
TSV140_RS__22335	TSV140_RS__22335				829.303	1052.6	1296.25	764.104	2047.06
TSV140_RS__22340	TSV140_RS__22340				35593.5	34959.9	36466	33638.4	37809.6	24465
TSV140_RS__22365	TSV140_RS__22365				5153.47	5231.53	5931.33	5908.9	4870.85
TSV140_RS__22370	TSV140_RS__22370				1146.41	959.396		1220.45	1573.33
TSV140_RS__22375	TSV140_RS__22375				1716.77	1423.61		1215.22	1018.78
TSV140_RS__22380	TSV140_RS__22380				13572.6	12778.2	43071.5		53434.9	19197
TSV140_RS__22385	TSV140_RS__22385				1173.85	1020.42	2402.84	935.981	3793.83
TSV140_RS__22400	TSV140_RS__22400				1976.32	4755.66	5971.9	4828.71	11606.3	27622.6
TSV140_RS__22405	TSV140_RS__22405				925.609	644.744	3021.67	854.389	4266.98	7530.81
TSV140_RS__22415	TSV140_RS__22415				851.327	887.888	3285.78	771.201	6751.4	5319.01
TSV140_RS__22420	TSV140_RS__22420				1505.24	1381.55	1811.54		2673.64
TSV140_RS__22425	TSV140_RS__22425				486.436	519.471		994.483	1670.12
TSV140_RS__22435	TSV140_RS__22435				5919.46	6921.31	10686.6	7640.94	17910.2	14028.3
TSV140_RS__22440	TSV140_RS__22440				657.996	836.788	4631.56	893.68	6654.53
TSV140_RS__22445	TSV140_RS__22445						1844.54		1717.94
TSV140_RS__22450	TSV140_RS__22450					324.489	595.371		1621.23
TSV140_RS__22455	TSV140_RS__22455				7722.58	8713.54	44097.1	8427.42	62879.2	48079.5
TSV140_RS__22460	TSV140_RS__22460					493.115	1872.52		1512.19
TSV140_RS__22475	TSV140_RS__22475								554.241
TSV140_RS__22480	TSV140_RS__22480				2935.76	2650.5	5524.75	2553.55	7308.75	9286.98
TSV140_RS__22485	TSV140_RS__22485				1017.07		5686.4		7874.29
TSV140_RS__22500	TSV140_RS__22500				2130.72	2221.61	7258.18	2116.41	8003.07	5458.76
TSV140_RS__22515	TSV140_RS__22515				39302.8	38610.2	42742.4	37923.4	43507.8	31750
TSV140_RS__22520	TSV140_RS__22520				1320.26	1683.59		1220.91	1994.54
TSV140_RS__22525	TSV140_RS__22525				8777.48	9143.06	3305.3	8684.25	5050.65	3722.71
TSV140_RS__22530	TSV140_RS__22530				5131.48	6108.44	5947.55	5639.36	7556.37	5892.51
TSV140_RS__22535	TSV140_RS__22535				2522.66	2344.79	3262.19	3030.43	3295.16
TSV140_RS__22540	TSV140_RS__22540				8242.7	7690.16		10614
TSV140_RS__22545	TSV140_RS__22545				76314.3	71014.2	122297	76045.8	116773	115448
TSV140_RS__22550	TSV140_RS__22550				94745.3	98321.1	51614.3	104570	149456	87528.1
TSV140_RS__22555	TSV140_RS__22555				1515.26	1788.61	3106.7	1437.62	3014.7
TSV140_RS__22560	TSV140_RS__22560				1958.98	2050.23		1325.72
TSV140_RS__22565	TSV140_RS__22565				3244.6	2669.17	4293.03	3482.8	2775.57
TSV140_RS__22570	TSV140_RS__22570				10886	11141	9877.21	11037.5	13108	11689.9
TSV140_RS__22575	TSV140_RS__22575						66355.3		39729.8	22025.3
TSV140_RS__22620	TSV140_RS__22620				7661.6	7606.33	5380.52	7988.04	7632.9	2454.95
TSV140_RS__22625	TSV140_RS__22625				7778.95	9714.85	8082.87	9509.68	8449.09	8504.88
TSV140_RS__22630	TSV140_RS__22630				33443.4	32196.1	35222.6	39004.2	30724	16712.9
TSV140_RS__22800	TSV140_RS__22800				4438.65	3091.76		2776.99	5786.82	4610.6
TSV140_RS__22860	TSV140_RS__22860				752.607	586.413		1104.5
TSV140_RS__22865	TSV140_RS__22865				10674.9	10997.5	5939.29	10285.7	7156.4	4737.18
TSV140_RS__22875	TSV140_RS__22875				29333.4	29162.1	30500.3	28827.5	53751.8	32438.3
TSV140_RS__22880	TSV140_RS__22880				3756.67	4384.09	5849.44	3520.49	4975.68	4721.6
TSV140_RS__22885	TSV140_RS__22885				1830.48	1489.18		1768.78	2344.21
TSV140_RS__22890	TSV140_RS__22890				19689.7	20513.5	11092.6	20838.4	17653.3	7949.46
TSV140_RS__22895	TSV140_RS__22895				60662.6	60256.6	41858.7	65904.2	55255.8	47374
TSV140_RS__22900	TSV140_RS__22900				1426.13	1189.86		1856.32
TSV140_RS__22905	TSV140_RS__22905				10279	10933.8	9347.24	10562.7	11389.3	14117.2
TSV140_RS__22915	TSV140_RS__22915				301.773	229.153			1284.61
TSV140_RS__22930	TSV140_RS__22930				1197.2	1182.5	663.542	1034.36	331.759
TSV140_RS__22935	TSV140_RS__22935				6513.36	5523.43	6194.14	6561.26	8759.97	8581.47
TSV140_RS__22940	TSV140_RS__22940				8175.47	7249.49	7213.53	8305.87	5947.98	4573.35
TSV140_RS__22945	TSV140_RS__22945				820.13	392.226	927.084	678.525	1790.45
TSV140_RS__22950	TSV140_RS__22950				934.576	307.986		611.594
TSV140_RS__22955	TSV140_RS__22955				222417	232490	190609	237439	218701	205545
TSV140_RS__22960	TSV140_RS__22960				19218.3	21570.2	18564.3	20260.8	17286	11838.7
TSV140_RS__22965	TSV140_RS__22965				34565.6	30074	27199.5	35714.6	33076.5	15667.5
TSV140_RS__22970	TSV140_RS__22970				2241.21	1952.99		1952.66
TSV140_RS__22980	TSV140_RS__22980				1629.73	1692.06		2059.12	2747.8
TSV140_RS__22985	TSV140_RS__22985				4633.3	4896.19	2121.48	4252.54	1717.66
TSV140_RS__22990	TSV140_RS__22990				3609.22	3857.4	3515.12	3609.78	3442.35
TSV140_RS__22995	TSV140_RS__22995				1951.3	1239.07		2237.47
TSV140_RS__23000	TSV140_RS__23000				4759	5462.92	2118.3	5459.38	3146.04
TSV140_RS__23005	TSV140_RS__23005				8410.01	9142.42	8227.59	7849.42	8176.94	10923.7
TSV140_RS__23010	TSV140_RS__23010				13771.5	14312.4	10912.4	13373	16719.8	11237
TSV140_RS__23015	TSV140_RS__23015				39316	37936.6	39402.6	42419.7	38959.2	36437.8
TSV140_RS__23020	TSV140_RS__23020				695.877	948.573		710.562
TSV140_RS__23030	TSV140_RS__23030				2205.25	3042.82	2180.77	2248.43	2586.06
TSV140_RS__23035	TSV140_RS__23035				9093.39	9486.78	4706.62	9436.77	5677.34
TSV140_RS__23040	TSV140_RS__23040				18900.6	21916	17907.2	19679.2	20589	11724.1
TSV140_RS__23045	TSV140_RS__23045				4079.26	3248.09	976.703	3044.09
TSV140_RS__23050	TSV140_RS__23050				8289.57	7687.9	6436.22	8143.13	7207.81	9433.06
TSV140_RS__23055	TSV140_RS__23055				7552.19	7049.04	4209.56	9095.81	4541.35	11342.7
TSV140_RS__23065	TSV140_RS__23065				1435.77	907.785	933.653	1933.88	1230.88
TSV140_RS__23075	TSV140_RS__23075				273.601	413.763	881.179	655.931	710.278
TSV140_RS__23080	TSV140_RS__23080				895.005	946.554	1774.33	977.083	1990.01
TSV140_RS__23085	TSV140_RS__23085				13739.9	13492.6	10011	14541.6	10309.7	7935.05
TSV140_RS__23100	TSV140_RS__23100				416207	443412	3241410	492243	3175710	2304660
TSV140_RS__23105	TSV140_RS__23105				33237.8	32071	28452.9	30740	22025.3	24035.7
TSV140_RS__23115	TSV140_RS__23115				27978.7	27390.9	25222.7	27919.5	19417.6	16307.5
TSV140_RS__23120	TSV140_RS__23120				57346.4	61513	47549.3	58859.7	48335.9	44909.9
TSV140_RS__23125	TSV140_RS__23125				3269.78	3442.98	5588.31	3507.81	5551.95	3401.28
TSV140_RS__23130	TSV140_RS__23130				24383.2	22702	35918.6	23658.5	34217.6	26472.9
TSV140_RS__23135	TSV140_RS__23135				9867.59	10201.1	16739.9	10542.8	17607.4	17820.6
TSV140_RS__23140	TSV140_RS__23140				20239.1	20996.9	35019.4	21203.2	37355	38150
TSV140_RS__23145	TSV140_RS__23145				2535.67	3105.22	3379.23	2569.53	3384.59
TSV140_RS__23160	TSV140_RS__23160				4053.6	5273.75		3296.85
TSV140_RS__23165	TSV140_RS__23165				10317	9546.4	2489.54	9319.68	980.844	5237.62
TSV140_RS__23170	TSV140_RS__23170				12455.5	11321.3		12575.7	5286.33
TSV140_RS__23175	TSV140_RS__23175				14694.6	13797.2		16588.6
TSV140_RS__23185	TSV140_RS__23185				5676.3	5204.99	1185.13	5366.62
TSV140_RS__23190	TSV140_RS__23190				5915.83	5424.36		6312.56
TSV140_RS__23195	TSV140_RS__23195				2248.05	2526.07	4340.07	2498.03	3986.55	44559.6
TSV140_RS__23200	TSV140_RS__23200				2545.86	2650.87	3810.17	4634.61	6247.6
TSV140_RS__23205	TSV140_RS__23205				302.488	556.081
TSV140_RS__23210	TSV140_RS__23210				58070.9	61413.2	18785.5	58015.5	22291.1	21475.4
TSV140_RS__23215	TSV140_RS__23215				8707.3	8365.34	12136.1	9086.93	15860.7	12942.9
TSV140_RS__23220	TSV140_RS__23220				20872.9	21410.6	16864.3	21487.3	18464.7	21565.3
TSV140_RS__23235	TSV140_RS__23235				248.992	504.187	1706.01	199.507	1749.79
TSV140_RS__23240	TSV140_RS__23240				2129.03	1872.93	970.627	1525.33	1423.58
TSV140_RS__23245	TSV140_RS__23245				562.518	712.714	2250.33	866.307	1101.69
TSV140_RS__23250	TSV140_RS__23250				15156.4	12982.8	16426.6	14156.2	24675	43395.2
TSV140_RS__23290	TSV140_RS__23290				478.736	900.195	237.133	480.589	1438.96
TSV140_RS__23295	TSV140_RS__23295				5607.71	6164.81	6788.87	6393.3	4912.55	7648.16
TSV140_RS__23300	TSV140_RS__23300				2223.5	2219.53	4758.12	2608.76	2731.57
TSV140_RS__23310	TSV140_RS__23310				6267.51	5545.08	3325.15	5649.02	6066.39
TSV140_RS__23315	TSV140_RS__23315				3900.02	3156.34	5058.33	3495.03	5473.38	6934.44
TSV140_RS__23320	TSV140_RS__23320				4095.73	4009.54	11195.1	4180.28	8409.44	8039.23
TSV140_RS__23325	TSV140_RS__23325				1707.36	1226.25	4206.6	1625.96	1807.16	1850.5
TSV140_RS__23330	TSV140_RS__23330				18047.9	17529.2	18934	18762.5	25132.3	15922.4
TSV140_RS__23335	TSV140_RS__23335				2380.95	2640.37	4420.04	2523.64	4287.16	1871.77
TSV140_RS__23340	TSV140_RS__23340				44458.8	48516.8	44335.3	45774.3	43022.8	45865.3
TSV140_RS__23360	TSV140_RS__23360				5345.76	5851.8		5004.87	2588.36
TSV140_RS__23395	TSV140_RS__23395				4298.47	3856.73		3944.29
TSV140_RS__23405	TSV140_RS__23405				1905.4	3684.9		3334.23		7958.36
TSV140_RS__23410	TSV140_RS__23410				1744.73	1660.91		1845.17	769.702
TSV140_RS__23420	TSV140_RS__23420				9103.14	8102.65		9322.73	1561.16
TSV140_RS__23425	TSV140_RS__23425				6555.22	6531.24	1993.01	7044.64	1918.76	11440.1
TSV140_RS__23430	TSV140_RS__23430				5966.27	4536.15		6031.83	436.192
TSV140_RS__23440	TSV140_RS__23440				14358	15181.9	8311.71	15594.2	9471.24	3363.37
TSV140_RS__23445	TSV140_RS__23445				15145.9	16279.9	7017.98	16502.6	6869.95
TSV140_RS__23450	TSV140_RS__23450				37830.8	41905.8	14314.2	35914.5	17978.4	11133.5
TSV140_RS__23495	TSV140_RS__23495				5387.98	5032.73	2517.99	5631.01	2466.98
TSV140_RS__23500	TSV140_RS__23500				5642.25	5520.13	2515.1	5576.89	2857.93	3550.39
TSV140_RS__23510	TSV140_RS__23510				5214.78	6282.36	3385.55	4939.09	2720.14
TSV140_RS__23530	TSV140_RS__23530				18853.1	19161.2	26573.3	18924.9	34134.4	26725.9
TSV140_RS__23540	TSV140_RS__23540				1570.76	1659.19	1752.04	1454.29	1063.62
TSV140_RS__23545	TSV140_RS__23545				7735.14	8135.97	7607.38	8756.21	9468.52	12796.9
TSV140_RS__23550	TSV140_RS__23550				5553.98	5706.97	8448.47	6142.45	8627.34	11280
TSV140_RS__23555	TSV140_RS__23555				3531.39	2893.3	4371.11	3181.02	4840.89	5161.01
TSV140_RS__23560	TSV140_RS__23560				10440.1	10431.5	16441.4	15749.2	22602.5
TSV140_RS__23565	TSV140_RS__23565				5754.31	5839.21	12088.7	4957.69	11303.9	10279.6
TSV140_RS__23580	TSV140_RS__23580				3056.83	3170.29	2676.63	3966.34	2854.76
TSV140_RS__23585	TSV140_RS__23585						684.975		2036.54
TSV140_RS__23595	TSV140_RS__23595				1021.6	1070.6	2838.91	930.088	1331.34
TSV140_RS__23610	TSV140_RS__23610				358557	390444	294585	374715	308310	366059
TSV140_RS__23615	TSV140_RS__23615					1680.97	1996.34		1288.14
TSV140_RS__23620	TSV140_RS__23620				3318.93	4547.69	3625.96	4279.06	3647.01
TSV140_RS__23630	TSV140_RS__23630				1224.16	1879.48	2711.09	821.591	2660.07
TSV140_RS__23635	TSV140_RS__23635					450.911	2261.37	737.119	3009.67	3334.94
TSV140_RS__23655	TSV140_RS__23655				900.068	560.586		1200.75
TSV140_RS__23660	TSV140_RS__23660				6059.54	4753.33		5622.07	1494.29
TSV140_RS__23665	TSV140_RS__23665				3903.01	2944.48	3631.31	2939.93	2341.74	22449.4
TSV140_RS__23670	TSV140_RS__23670				2283.49	1945.04	2679.31	2445.54	5083.75
TSV140_RS__23675	TSV140_RS__23675				7619.2	7823.05	6120.24	8001.12	5528.28
TSV140_RS__23680	TSV140_RS__23680				1664.96	2085.19	2366.08	1674.41	1833.27
TSV140_RS__23685	TSV140_RS__23685				26417.3	27202.4	24405.7	25531.4	40564.6	71494.7
TSV140_RS__23695	TSV140_RS__23695				638.072	1011.8		777.291
TSV140_RS__23710	TSV140_RS__23710				778.487	560.538	2044.92	439.257	1624.41
TSV140_RS__23735	TSV140_RS__23735				2165.27	2018.57	3018.83	2816.88	3423.52
TSV140_RS__23745	TSV140_RS__23745				70915.3	68248.6	36971.8	74795.1	46346	20453.4
TSV140_RS__23750	TSV140_RS__23750				3523.53	3993.83	5233.38	4164.98	5660.84	4834.49
TSV140_RS__23755	TSV140_RS__23755				1469.74	2221.14	1338.42	1581.24	1889.33
TSV140_RS__23760	TSV140_RS__23760				294.177	198.749		449.606
TSV140_RS__23765	TSV140_RS__23765				11760.2	13915.1	7722.34	11962.1	8284.96	9419.99
TSV140_RS__23775	TSV140_RS__23775				4417.63	4112.53	8171.74	4587.99	2812.77
TSV140_RS__23780	TSV140_RS__23780				2682.21	2873.01	4679.29	3359.54	3858.62
TSV140_RS__23785	TSV140_RS__23785				16086.7	19663.7	13582.3	15334.7	20558.6	22669.6
TSV140_RS__23790	TSV140_RS__23790				2320.13	2141.52	4523.36	2517.66	5277.21
TSV140_RS__23795	TSV140_RS__23795				603.558	504.975		1092.72
TSV140_RS__23800	TSV140_RS__23800				40097.6	41433.7	53922.8	44300.1	62044.9	70177.9
TSV140_RS__23805	TSV140_RS__23805				3022.96	3703.91	4575.38	3187.56	5197.48	6665.73
TSV140_RS__23810	TSV140_RS__23810				1044.44	1171.58		838.137
TSV140_RS__23815	TSV140_RS__23815				3898.28	4686.04		4445.97	1796.62	9369.51
TSV140_RS__23825	TSV140_RS__23825				24393	26387.8	18260.6	26445.9	15919.5	16814.3
TSV140_RS__23830	TSV140_RS__23830				53296.4	49120.1	163903	68646.9	131677	171242
TSV140_RS__23835	TSV140_RS__23835				62093.1	64740.5	50897.4	60757	50930.2	65880.9
TSV140_RS__23840	TSV140_RS__23840				7738.29	8067.25	14070.3	7085.65	16428.4	22446.1
TSV140_RS__23845	TSV140_RS__23845				11900.4	9989.3	6211.08	11716.3	10200	6138.11
TSV140_RS__23850	TSV140_RS__23850				2669.24	1772.91		1892.19	1152.18
TSV140_RS__23855	TSV140_RS__23855				29558	20311.6		27397.2
TSV140_RS__23860	TSV140_RS__23860				4289.17	3465.4	9009.07	4808.56	11231.2	1444.76
TSV140_RS__23865	TSV140_RS__23865				1054.91	1120.47	1931.39	1245.42	1539.73
TSV140_RS__23870	TSV140_RS__23870				1557.16	1616.6	2137.78	1879.58	1754.08
TSV140_RS__23875	TSV140_RS__23875				2966.25	2877.06	3401.91	3293.15	1722.86	5474.03
TSV140_RS__23880	TSV140_RS__23880				289.604	375.236		152.365	771.018
TSV140_RS__23885	TSV140_RS__23885				21946	20324.4	45779.3	19654.4	28001.1	33227.5
TSV140_RS__23890	TSV140_RS__23890				3618.79	3974.94	3480.21	3603.93	3300.76
TSV140_RS__23895	TSV140_RS__23895				102297	106411	70413.8	96179.6	80978.4	56940.1
TSV140_RS__23900	TSV140_RS__23900				6314	5073.29		5319.26
TSV140_RS__23905	TSV140_RS__23905				409.189	491.113		411.701
TSV140_RS__23910	TSV140_RS__23910				3996.81	4193.48	3121.56	4345.21	3331.4	4886.44
TSV140_RS__23920	TSV140_RS__23920				7007.88	7652.57	11912.7	7496.62	10441.4	6247.76
TSV140_RS__23925	TSV140_RS__23925				2304.03	2237.04	3850.94	2329.98	3072.33
TSV140_RS__23930	TSV140_RS__23930				5778.95	6917.06	4555.29	5814.2	6943.22	4533.27
TSV140_RS__23940	TSV140_RS__23940				2777.54	2419.93	2876.25	3297.83	2303.79
TSV140_RS__23945	TSV140_RS__23945				2967.89	3031.68	2276	3015.28	2581.36	62289
TSV140_RS__23950	TSV140_RS__23950				20150.5	15444.7	19460.2	16330.2	22007.2	30298.5
TSV140_RS__23965	TSV140_RS__23965				3437.78	3805.32		3292.62	3816.59	6791.05
TSV140_RS__23970	TSV140_RS__23970				1852.6	1996.05		1430.11	1228.23
TSV140_RS__23975	TSV140_RS__23975				1541.49	1669.47	3379.84	1852.57	2201.28	10679.1
TSV140_RS__23980	TSV140_RS__23980				3374.21	2809.21		2238.74	3482.32
TSV140_RS__23990	TSV140_RS__23990				15001	15979.5	14732.6	18826.7	16271.7	7925.37
TSV140_RS__23995	TSV140_RS__23995				1502.3	892.496	1529.54	1349.08	1534.31
TSV140_RS__24005	TSV140_RS__24005				129.347		723.326		995.345
TSV140_RS__24010	TSV140_RS__24010				13290.7	15512.8	6319.8	14605.3	8828.37	11500.3
TSV140_RS__24040	TSV140_RS__24040				3251.18	2988.36	2953.61	3062.41	1807.29
TSV140_RS__24045	TSV140_RS__24045				29817.8	29195.7	29919.3	31041.8	31485.7	28625.6
TSV140_RS__24050	TSV140_RS__24050				2768.1	1941.09		2943.41	3234.02	3900.83
TSV140_RS__24055	TSV140_RS__24055				3292.71	3473.36	1410.47	3486.87	2583.26
TSV140_RS__24060	TSV140_RS__24060				5267.85	6371.04	9129.07	5232.54	8539.92	9442.54
TSV140_RS__24065	TSV140_RS__24065				3364.38	3510.57	9083.49	4078.3	6103.02
TSV140_RS__24070	TSV140_RS__24070				2233.81	2594.97	2199.18	2884.7	2840.43
TSV140_RS__24080	TSV140_RS__24080				1928.07	3072	4545.33	2561.74	4490.23	5545.76
TSV140_RS__24085	TSV140_RS__24085				1793.67	2007.33		1757.12	1420.88
TSV140_RS__24095	TSV140_RS__24095				218268	184530	56976.2	258869	80921.9	41661.9
TSV140_RS__24100	TSV140_RS__24100				3850.11	3892.38	1732.67	4248.74	3803.04	961.324
TSV140_RS__24105	TSV140_RS__24105				3621.75	2940.62		3243.68
TSV140_RS__24110	TSV140_RS__24110				167025	140282	120334	145402	98788.9	73127
TSV140_RS__24130	TSV140_RS__24130				5857.93	6814.28	4847.02	6932.44	6140.63	3990.6
TSV140_RS__24135	TSV140_RS__24135				12983.9	13567.5	41764	13039.2	30187.8	30489.7
TSV140_RS__24140	TSV140_RS__24140				33187.1	32409.5	23109	33033.7	24351.2	22902
TSV140_RS__24145	TSV140_RS__24145				79266.2	78696	48443	87158.5	66834.6	83678.9
TSV140_RS__24150	TSV140_RS__24150				118000	135080	93532.8	125274	103917	121172
TSV140_RS__24155	TSV140_RS__24155				4282.86	4323.73	6339.26	4967.4	5878.6	6844.83
TSV140_RS__24165	TSV140_RS__24165				4846.62	6020.06	4368.69	5535.4	6162.35	7564.24
TSV140_RS__24175	TSV140_RS__24175				2516.67	2321.32	4586.25	2145.96	3144.85	7074.22
TSV140_RS__24180	TSV140_RS__24180				7721.13	9656.46	9679.64	8476.01	10743.6	9246.43
TSV140_RS__24185	TSV140_RS__24185				4178.39	4913.58	5662.27	4661.31	5861.35	3731.43
TSV140_RS__24190	TSV140_RS__24190						3910.25		2484.07	1773.43
TSV140_RS__24195	TSV140_RS__24195				31312.7	31589.4	21934.7	29868.3	23650.7	20112
TSV140_RS__24200	TSV140_RS__24200				3431.87	3292.91	2986.18	2971.11	3273.16
TSV140_RS__24205	TSV140_RS__24205				14050.6	14108.6	9757.92	14449.3	9794.27	8384.06
TSV140_RS__24210	TSV140_RS__24210				3720.4	3662.44	4948.01	3728.76	3297.83	4088.54
TSV140_RS__24215	TSV140_RS__24215				5974.84	6950.77		5662.92	12235.3	25679.5
TSV140_RS__24220	TSV140_RS__24220				6996.71	6701.46	3186.64	7060.33	2625.83
TSV140_RS__24225	TSV140_RS__24225				293641	282344	139960	292973	216414	167097
TSV140_RS__24230	TSV140_RS__24230				1230.47	881.188	988.906	776.137	1864.55
TSV140_RS__24235	TSV140_RS__24235				8836.43	10382.2	11303.8	9016.08	13202.8	10207.6
TSV140_RS__24240	TSV140_RS__24240				9381.07	8665.8	7967.52	10155.1	7842.81	9150.1
TSV140_RS__24245	TSV140_RS__24245				8587.13	9179.22	6049.77	9085.68	8756.34	6373.06
TSV140_RS__24250	TSV140_RS__24250				95616.7	90829.3	125443	91797.1	167063	146262
TSV140_RS__24255	TSV140_RS__24255				24470.4	25559.8	18576.6	23880.4	19080.1	16830.5
TSV140_RS__24260	TSV140_RS__24260				690295	643726	327249	784742	434743	673464
TSV140_RS__24265	TSV140_RS__24265				1925.02	2373.31	3008.28	2118.4	3408.99
TSV140_RS__24270	TSV140_RS__24270				2778.2	2650.1	1973.24	2741.84	1252.4
TSV140_RS__24305	TSV140_RS__24305				754.628	697.201		626.097
TSV140_RS__24315	TSV140_RS__24315				2071	2686.88	7382.37	1653.16	9232.05
TSV140_RS__24330	TSV140_RS__24330				3664.21	4123.81	599.859	4500.99	3630.64	5503.38
TSV140_RS__24335	TSV140_RS__24335				8862.33	8284.58	13057	9594.88	10779.2	9032.85
TSV140_RS__24345	TSV140_RS__24345				1720.38	1886.14	3705.15	1871.02	3534.77	2528.14
TSV140_RS__24350	TSV140_RS__24350				3668.11	4339.41	7958.99	3178.73	8457.38	4972.62
TSV140_RS__24370	TSV140_RS__24370				2888.41	2889.82	5570.09	3381.09	3811.98
TSV140_RS__24375	TSV140_RS__24375				11181	12837.1	28862	12938.8	30898.6	22784.1
TSV140_RS__24390	TSV140_RS__24390				21869.3	22897.1	25532.9	21593.5	23628.6	23577.6
TSV140_RS__24415	TSV140_RS__24415				2516.12	2558.68	8254.27	2566.93	6315.78	4681.51
TSV140_RS__24420	TSV140_RS__24420				9108.8	11450.2	6178.38	9766.41	4939.54	6330.53
TSV140_RS__24435	TSV140_RS__24435				1266.42	1028.04	3347.7	1321.44	2050.27
TSV140_RS__24445	TSV140_RS__24445				9372.7	14370.2	89546.4	14219.4	87318.9	156662
TSV140_RS__24465	TSV140_RS__24465				176257	239912	1392690	168122	685759	774094
TSV140_RS__24470	TSV140_RS__24470				4195.31	3728.9		5537.45	3232.89
TSV140_RS__24485	TSV140_RS__24485				2404.58	2597.32	2211.17	2627.16	3002.78	2426.65
TSV140_RS__24490	TSV140_RS__24490				46854.4	42761	40332.7	45504.3	38179.2	30985.2
TSV140_RS__24495	TSV140_RS__24495				13739.2	14570.5	6665.6	14854.4	15988.2
TSV140_RS__24500	TSV140_RS__24500				31190.8	31783.9	29654.5	28198.1	24681.1	28003.1
TSV140_RS__24505	TSV140_RS__24505				9043.61	8268.43	3571.38	8807.53	8468.21	2748.52
TSV140_RS__24510	TSV140_RS__24510				4435.04	4816.71	5549.07	4394.55	5337.77	14438.5
TSV140_RS__24515	TSV140_RS__24515				10262.6	8749.94	5436.43	8446.57	7184.63
TSV140_RS__24570	TSV140_RS__24570				17446	16688.2	14027.7	20180.1	11439.2
TSV140_RS__24575	TSV140_RS__24575				38007.7	39326.5	17270.3	39560.7	31705.8	28827.2
TSV140_RS__24580	TSV140_RS__24580				4987.78	4198.75	7771.47	5048.78	6126.78	7510.38
TSV140_RS__24585	TSV140_RS__24585				5069.18	5589.81	3398.75	5831.13	4292.81	3031.51
TSV140_RS__24595	TSV140_RS__24595				2675.51	3349.3	41236.1	2841.62	84177.7	38862
TSV140_RS__24605	TSV140_RS__24605				12968.2	12843.5	15414.7	12346.9	14825.5	15705.3
TSV140_RS__24615	TSV140_RS__24615				2541.56	2129.23		1422.32	2218.73	1948.88
TSV140_RS__24620	TSV140_RS__24620				4408.91	4306.43	8803.42	4479.69	7254.25	8694.07
TSV140_RS__24625	TSV140_RS__24625				2612.43	2887.88	3970.22	3070.69	3394.92	2577.18
TSV140_RS__24630	TSV140_RS__24630				32369.4	31840.1	22199.1	31168	18085.8	13622.3
TSV140_RS__24635	TSV140_RS__24635				2131.35	2257.55	1261.39	2133.83	1505.43
TSV140_RS__24645	TSV140_RS__24645				52948.5	51355.5	33827.1	55519.4	43283.7	41535.2
TSV140_RS__24650	TSV140_RS__24650				8206.96	9336.81	10891.4	8324.5	9969.96
TSV140_RS__24655	TSV140_RS__24655				2995.22	3830.13	3218.14	2980.16	4623.9
TSV140_RS__24660	TSV140_RS__24660				73743.4	75650.7	94092.7	79622.6	88981.8	89247
TSV140_RS__24665	TSV140_RS__24665				21191.7	19117.3	28089	19332.5	30044.1	32274.2
TSV140_RS__24670	TSV140_RS__24670				24829.1	22350.6	11433.5	23277.5	16411.9	8349.07
TSV140_RS__24675	TSV140_RS__24675				13947.3	13944.6	11890.9	13267.5	13124.9	12865
TSV140_RS__24680	TSV140_RS__24680				2284.76	2003.02	3900.56	2877.81	7082.54	5526.23
TSV140_RS__24715	TSV140_RS__24715				1985.95	1418.79	885.284	1658.81	1323.67
TSV140_RS__24720	TSV140_RS__24720				38914.2	44369.5	41207.5	39340.4	40263.1	41348.4
TSV140_RS__24725	TSV140_RS__24725				14470	13927.8	16725.5	15112.1	16240.2	12419.5
TSV140_RS__24730	TSV140_RS__24730				33618	35616.7	35731.2	37379.6	30350.5	34744.5
TSV140_RS__24735	TSV140_RS__24735				22162.4	22110.2	32494.9	25692.8	23962.1	54165.7
TSV140_RS__24740	TSV140_RS__24740				32322.8	33325.5	61198.4	35800.9	84190.8	85564
TSV140_RS__24745	TSV140_RS__24745				5238.33	5462.07		4869.66
TSV140_RS__24750	TSV140_RS__24750				10375.6	11271.8	3873.17	10299.7	3217.13	21639.5
TSV140_RS__24765	TSV140_RS__24765				2898.19	3070.9	1827.5	3102.39	2691.08
TSV140_RS__24775	TSV140_RS__24775				14821.9	15365.5	17684.2	15997.3	18063	14955.8
TSV140_RS__24785	TSV140_RS__24785				1359.43	1231.23	2378.85	2049.45	2791.09
TSV140_RS__24795	TSV140_RS__24795				2007.22	2105.09	9803.3	2186.25	9212.92	9354.93
TSV140_RS__24810	TSV140_RS__24810				1896.89	1548.22	1553.41	1799.88	1275.06
TSV140_RS__24825	TSV140_RS__24825				5654.11	5322.21	2696.68	5459.13	5507.39	5415.57
[truncated: 710 more rows]

## Sheet: Table S6
Table S6: Proteomic data search for TSV268 isolate
Protein.Group	Protein.Ids	Protein.Names	Genes	First.Protein.Description	268S-1.mzML	268S-3.mzML	268S-2.mzML	268R-1.mzML	268R-3.mzML	268R-2.mzML
P00761	P00761				737438	570336	680487	2228130	4036880	2978250
P02769	P02769		ALB		326.396		324.642	3334.37
P06732	P06732		CKM		823.154	688.951	589.975	620.909
P35527	P35527		KRT9		468.233	415.344
TSV268_RS__00090	TSV268_RS__00090							3310	558.98	1692.86
TSV268_RS__00095	TSV268_RS__00095				786.927	725.738	4286.41	12700.6	9716.64	8743.74
TSV268_RS__00100	TSV268_RS__00100				1384.13			4633.71	3499.78	4174.06
TSV268_RS__00105	TSV268_RS__00105				1252.29	619.308	665.68	24415.9	21399.8	21596.4
TSV268_RS__00155	TSV268_RS__00155				1010.56	945.303	700.967	880.125	549.273	1076.63
TSV268_RS__00160	TSV268_RS__00160				11582.8	8411.83	13051.7	2670.98		1731.28
TSV268_RS__00165	TSV268_RS__00165				1813.64	2571.48	1719.01	1101.12
TSV268_RS__00170	TSV268_RS__00170				2653.68	2838.82	3404.3	2318.65	1533.97	1966.04
TSV268_RS__00175	TSV268_RS__00175				795.252	782.163	737.282	631.38
TSV268_RS__00180	TSV268_RS__00180					409.095	546.324	3083.86	2487.45	2431.86
TSV268_RS__00280	TSV268_RS__00280				2182.36	2497.95	2730.64	1602.25	1350.54	1404.87
TSV268_RS__00330	TSV268_RS__00330				9437.35	9392.69	9401.53	14517.3	11679.9	11456.5
TSV268_RS__00340	TSV268_RS__00340				1582.26	1938.33	2306.72	2831.08	2668.65	2593.98
TSV268_RS__00345	TSV268_RS__00345				5911.33	5417.33	6508.88	7002.85	8999.98	9367.55
TSV268_RS__00355	TSV268_RS__00355				17278.4	15811.6	17237.5	27309.2	26297.6	36488.9
TSV268_RS__00360	TSV268_RS__00360				3257.13	3454.8	3594.84	3802.2	3679.76	3805.1
TSV268_RS__00370	TSV268_RS__00370				9210.35	8396.75	8262.64	14653.6	7910.22	10396.5
TSV268_RS__00375	TSV268_RS__00375				17646	16875.1	17854.1	18319.3	14980.4	17951.6
TSV268_RS__00380	TSV268_RS__00380				6316.9	5707.55	5930.93	8828.41	15094.9	11973.5
TSV268_RS__00385	TSV268_RS__00385				3590.41	3893.8	3513.27	4536.97	4093.6	4561.45
TSV268_RS__00390	TSV268_RS__00390				1209.87	1061.53	1276.34
TSV268_RS__00415	TSV268_RS__00415				7787.21	6944	7765.06	6299.4	9234.08	8100.74
TSV268_RS__00420	TSV268_RS__00420				5814.57	5735.88	5055.73	8017.42	6906.06	8611.88
TSV268_RS__00425	TSV268_RS__00425				7263.32	10482.4	8997.76
TSV268_RS__00430	TSV268_RS__00430				14587.8	16490.8	14390.8	18431.2	15126.6	15601.1
TSV268_RS__00435	TSV268_RS__00435				4330.74	4079.8	4314.53	2631.27	1598.37	2898.94
TSV268_RS__00450	TSV268_RS__00450				1308.35	1275.75	1156.81	1101.07		742.925
TSV268_RS__00455	TSV268_RS__00455				554.884	614.698	660.871
TSV268_RS__00460	TSV268_RS__00460				2918.95	3065.21	2889.28	2930.05	4433.02	2540.73
TSV268_RS__00465	TSV268_RS__00465				8012.26	6689.91	7678.54	6994.77	8136.85	6152.92
TSV268_RS__00470	TSV268_RS__00470				3838.83	3750.05	3736.89	3676.5	4312.86	3791.08
TSV268_RS__00480	TSV268_RS__00480				11816.2	13022.1	12700	4031.55	56691.1	3958.27
TSV268_RS__00510	TSV268_RS__00510				2482.16	2445.73	2453.67	3324.95	1805.96	2849.25
TSV268_RS__00535	TSV268_RS__00535				8676.7	8029.8	8621.64	36291.8	92982.5	54930.2
TSV268_RS__00555	TSV268_RS__00555				6067.32	6725.56	5724.15	1120.57	4497.86
TSV268_RS__00565	TSV268_RS__00565				3340.17	3645.04	3527.67	17325.1	12951.2	12722.9
TSV268_RS__00570	TSV268_RS__00570				1073.98	1453.23	927.146	1803.7	1441.49	1813.38
TSV268_RS__00575	TSV268_RS__00575				32550.4	35786.9	32620.9	180661	121410	169405
TSV268_RS__00580	TSV268_RS__00580				1769.95	1571.2	1742.89	3431.22	3012.1	3167.1
TSV268_RS__00610	TSV268_RS__00610				1024.39	1423.55	1126.15
TSV268_RS__00630	TSV268_RS__00630							617.859	1008.08
TSV268_RS__00670	TSV268_RS__00670				1848.94	1808.09	2332.84			866.303
TSV268_RS__00675	TSV268_RS__00675				863.177	618.875	745.456	956.671
TSV268_RS__00680	TSV268_RS__00680				1743.83	1981.44	1901.89	943.237
TSV268_RS__00685	TSV268_RS__00685				2292.44	1953.53	2096.67		1192.95	1263.12
TSV268_RS__00700	TSV268_RS__00700				14361.7	11480.8	13370.2	15026.5	20264.2	14394.3
TSV268_RS__00705	TSV268_RS__00705				1983.08	2074.44	1601.48	1376.92		1568.27
TSV268_RS__00720	TSV268_RS__00720				7719.15	6798.81	6653.06	15481.4	18659.2	16233.7
TSV268_RS__00725	TSV268_RS__00725				2509.23	2119.46	2124.11	8498.23	12376.7	10068.3
TSV268_RS__00730	TSV268_RS__00730				3962.74	3555.18	4478.17	3624.5		1999.7
TSV268_RS__00735	TSV268_RS__00735				2315.3	1968.72	2146.23	3145.36	3385.45	2828.23
TSV268_RS__00740	TSV268_RS__00740				16224	15290.3	15387.5	20471.8	21803	24210.2
TSV268_RS__00765	TSV268_RS__00765				6031.79	6699.78	6353	4125.62	2338.43	1268.8
TSV268_RS__00770	TSV268_RS__00770				10810.1	11001.8	10130.1	6584.34	8109.88	4593.62
TSV268_RS__00785	TSV268_RS__00785				499.113	709.816	677.306	737.213
TSV268_RS__00790	TSV268_RS__00790				3771.04	3700.56	3783.19	3591.55	2342.47	2632.79
TSV268_RS__00810	TSV268_RS__00810				1782.76	1349.54	1255.19	1335.59		2115.76
TSV268_RS__00815	TSV268_RS__00815				371.234	367.517	598.515
TSV268_RS__00820	TSV268_RS__00820				4063.51	3649.84	3724.43	12216.3	9420.16	8775.21
TSV268_RS__00865	TSV268_RS__00865				12099.9	12477.2	11982.6	8375.18	6805.2	6512.19
TSV268_RS__00870	TSV268_RS__00870				1715.72	1728.32	1999.36	3654.65	11982.5	2799.62
TSV268_RS__00875	TSV268_RS__00875				4258.67	4356.75	4380.41	3090.96	1630.41	3194.61
TSV268_RS__00905	TSV268_RS__00905				2423.23	2585.54	3034.51	2013.84	1432.02	2398.06
TSV268_RS__00910	TSV268_RS__00910				1032.49	865.673	833.136
TSV268_RS__00925	TSV268_RS__00925				1164.97	884.028	1266.66	4669.61	9558.3	6657.64
TSV268_RS__00935	TSV268_RS__00935				412.913	296.631	488.4
TSV268_RS__00940	TSV268_RS__00940				1669.13	2758.06	2080.28	15398.3	41481	29736
TSV268_RS__00945	TSV268_RS__00945				28969.6	30049.5	26902.5	158205	92378.5	126410
TSV268_RS__00955	TSV268_RS__00955				1971.08	1583.23	1805.31	3872.89	1968	2470.05
TSV268_RS__00975	TSV268_RS__00975				5195.66	4615.12	5041.57	4514.03	6880.37	5176.77
TSV268_RS__01000	TSV268_RS__01000					168.23		3264.99	4130.23	3094.21
TSV268_RS__01010	TSV268_RS__01010				2865.71	247.82		3757.12	4604.69	4883.06
TSV268_RS__01020	TSV268_RS__01020							1092.72	1185.62	513.085
TSV268_RS__01025	TSV268_RS__01025							2315.41	2486.39	2099.61
TSV268_RS__01030	TSV268_RS__01030							2954.43	3704.95	1977.96
TSV268_RS__01050	TSV268_RS__01050							1900.32	902.726	1692.56
TSV268_RS__01060	TSV268_RS__01060				10354.8	9988.09	8692.34	4314.78	8263.79	6138.82
TSV268_RS__01070	TSV268_RS__01070				1609.58	1710.24	1222.28	414.291
TSV268_RS__01090	TSV268_RS__01090				1942.74	2199.83	2220.64	2589.05	3673.17	4180.9
TSV268_RS__01110	TSV268_RS__01110				1712.89	1728.4	1686.76	4474.64	4609.36	3659.93
TSV268_RS__01185	TSV268_RS__01185				8653.09	10101.4	9176.48	11287.1	1297.69	6612.96
TSV268_RS__01205	TSV268_RS__01205				2456.9	2054.65	2088.84	2554.79	3247.38	2559.32
TSV268_RS__01210	TSV268_RS__01210				3011.63	3264.75	3083.65	3021.94	3454.82	2933.73
TSV268_RS__01230	TSV268_RS__01230				1191.44	1419.49	1370.4	2251.51	4584.34	3039.48
TSV268_RS__01235	TSV268_RS__01235				14782.6	10672.2	13089.7	16649.4	12322.3	9697.51
TSV268_RS__01250	TSV268_RS__01250				3859.73	2932.61	3818.61	4362.64	5418.25	5727.49
TSV268_RS__01270	TSV268_RS__01270				43129.6	39529.5	40556.6	69847.7	55360.7	69405.9
TSV268_RS__01275	TSV268_RS__01275				1021.14	1197.95	744.114	1558.46		552.799
TSV268_RS__01290	TSV268_RS__01290				1883.33	2066.23	2448.77	1583.35
TSV268_RS__01295	TSV268_RS__01295				8880.35	5540.61	6872.03	8546.84	9299.02	8841.38
TSV268_RS__01300	TSV268_RS__01300				3649.71	3282.41	3439	5328.35	2626.69	4420.74
TSV268_RS__01335	TSV268_RS__01335				4980.62	5108.28	5102.23	4704.36	3981.89	5227.85
TSV268_RS__01340	TSV268_RS__01340				2475.58	2157.46	2165	4276.44	5337.45	4672.5
TSV268_RS__01350	TSV268_RS__01350				3235.43	3295.81	3034.32	3295.71	3546.69	3606.71
TSV268_RS__01355	TSV268_RS__01355				16938.4	19116.4	18993.5	24502.4	12137.9	16476.1
TSV268_RS__01365	TSV268_RS__01365				1811.53	2266.21	1841.21
TSV268_RS__01370	TSV268_RS__01370				5669.18	5253.33	6145.33	4994	5656.72	2835.08
TSV268_RS__01375	TSV268_RS__01375				9048.04	10462	9180.96	8269.16	5792.42	7454.98
TSV268_RS__01380	TSV268_RS__01380				15742.7	16074.6	15551.2	11371.4	6599.21	11412.8
TSV268_RS__01385	TSV268_RS__01385				5286.06	5247.71	4067.11
TSV268_RS__01390	TSV268_RS__01390				1492.22	2238.35	1821.86	1840.29		1028.37
TSV268_RS__01400	TSV268_RS__01400				6568.33	7658.83	6897.47	16124.6	8431.8	16561.9
TSV268_RS__01405	TSV268_RS__01405				10858	8498.29	9632.81	13420.9	13125.6	15578.6
TSV268_RS__01410	TSV268_RS__01410				2956.43	3235.86	2904.11	3011.71	2299.57	2304.07
TSV268_RS__01415	TSV268_RS__01415				31957.9	30284.9	30506.6	31252.3	29644.3	27639.8
TSV268_RS__01465	TSV268_RS__01465							7929.98	4754.91	7341.6
TSV268_RS__01485	TSV268_RS__01485				29941.6	29709	28170.7	22249.7	25741	22325
TSV268_RS__01500	TSV268_RS__01500				15337.7	13829.1	14874.2	10711.9	13028.7	11966.7
TSV268_RS__01520	TSV268_RS__01520				125501	134947	130505	31324.2	21268.2	29317.3
TSV268_RS__01610	TSV268_RS__01610				135335	135789	129658	108604	96626	97407.8
TSV268_RS__01615	TSV268_RS__01615				1870.91	2022.65	1855.06	1904.21	3250.36	988.496
TSV268_RS__01620	TSV268_RS__01620				10750.6	7672.52	10818.7	7844.36	11159.8	9107.45
TSV268_RS__01625	TSV268_RS__01625				4871.21	4375.57	3957.14	3644.73	1920.17	2444.22
TSV268_RS__01630	TSV268_RS__01630				139540	152846	133822	112732	72044.8	107134
TSV268_RS__01635	TSV268_RS__01635				1031.09	716.622	638.871	800.215
TSV268_RS__01640	TSV268_RS__01640				25288	36741.2	33461.5	34238.1	14948.3	17581.5
TSV268_RS__01650	TSV268_RS__01650				21787.5	22396.5	22698.2	19472.7	19908.8	21915.2
TSV268_RS__01655	TSV268_RS__01655				20210.6	24323.5	19806.4	21392.7	24163.3	23100.7
TSV268_RS__01660	TSV268_RS__01660				4468.37	3163.37	4366.55	2513.42		1189.11
TSV268_RS__01665	TSV268_RS__01665				78174	78552.2	75533.8	48262.7	36386.6	38791.4
TSV268_RS__01690	TSV268_RS__01690				6064.03	5320.33	5814.13	10295	8528.95	9788.31
TSV268_RS__01695	TSV268_RS__01695				1320.07	1694.35	1091.95	1805.42		1469.94
TSV268_RS__01715	TSV268_RS__01715				3497.1	3746.81	3522.43	4563.72	2667.15	4978.84
TSV268_RS__01725	TSV268_RS__01725				4133.43	4855.85	4340.42	5891.67		3992.96
TSV268_RS__01730	TSV268_RS__01730				3584.08	3192.38	3253.52	4372.64	2989.57	3152.72
TSV268_RS__01740	TSV268_RS__01740				26818.3	26486.3	22578.5	11132.3	11148.5	10189.2
TSV268_RS__01745	TSV268_RS__01745				978.199	542.95	1040.32	1392.75		946.48
TSV268_RS__01750	TSV268_RS__01750				833.843	857.954	953.746	906.952		1094.86
TSV268_RS__01755	TSV268_RS__01755				2002.59	1825.36	1878.62	2263.97
TSV268_RS__01760	TSV268_RS__01760				6471.41	6689.56	5495.99	8134.6	6191.55	6467.67
TSV268_RS__01770	TSV268_RS__01770				6029.21	5788.11	5798.43	4905.38	6357.63	6618.71
TSV268_RS__01775	TSV268_RS__01775				7306.83	6599.94	7483.2	5893.93	5104.92	5501.92
TSV268_RS__01780	TSV268_RS__01780				4229.33	4549.81	4717.2	3878.56	4023.4	2375.16
TSV268_RS__01785	TSV268_RS__01785				183.968	292.761	149.475
TSV268_RS__01795	TSV268_RS__01795				14229.7	14434.7	14049.9	12193.4	4856.69	7547.28
TSV268_RS__01805	TSV268_RS__01805				8763.53	9531.08	9444.35	7026.38	5909.16	6658.65
TSV268_RS__01810	TSV268_RS__01810				1056.84	1207.73	713.033			545.486
TSV268_RS__01815	TSV268_RS__01815							3848.3	1495.96	2985.48
TSV268_RS__01820	TSV268_RS__01820						73.0221	20355.6	18848.2	17394.4
TSV268_RS__01870	TSV268_RS__01870				310942	306046	330510	142560	52530	144426
TSV268_RS__01880	TSV268_RS__01880				11720.9	10544.2	12500	48967.8	69703.2	62149.3
TSV268_RS__01885	TSV268_RS__01885				1580.59	1540.36	1537.78	2264.54	3529.78	2355.28
TSV268_RS__01890	TSV268_RS__01890				538.973			250.031
TSV268_RS__01935	TSV268_RS__01935				4779.29	4249.47	5390.71	3602.82	2460.28	3152.18
TSV268_RS__01945	TSV268_RS__01945				1967.84	2388.99	2098.6	4809.37	4075	5472.55
TSV268_RS__01950	TSV268_RS__01950				4945.94	4288.32	6075.67	5349.26	7500.28	8383.92
TSV268_RS__01960	TSV268_RS__01960				2987.05	3351.19	2816.85	4663.72	3717.68	2722.45
TSV268_RS__01965	TSV268_RS__01965				1193.81	896.275	793.719	1044.27
TSV268_RS__01970	TSV268_RS__01970				1489.08	1366.71	1154.83	1531.96
TSV268_RS__02025	TSV268_RS__02025				523.954		422.13	6183.34	2005.87	5225.53
TSV268_RS__02085	TSV268_RS__02085							1943.37	1238.3	1978.15
TSV268_RS__02090	TSV268_RS__02090						484.16	22946.5	31188.8	7807.9
TSV268_RS__02095	TSV268_RS__02095					877.887		6676.14	5401.67	7557.54
TSV268_RS__02100	TSV268_RS__02100				1248.64	1416.06	834.147	6567.19	4964.51	6638.08
TSV268_RS__02275	TSV268_RS__02275				4631.79	4604.65	4602.76	6588.12	1667.1	5284.59
TSV268_RS__02290	TSV268_RS__02290							1687.81	1626.63	1945.5
TSV268_RS__02350	TSV268_RS__02350				2835.04	2434.11	2887.19	6475.81	10221.2	7450.81
TSV268_RS__02455	TSV268_RS__02455				232.548			3204.13		3258.73
TSV268_RS__02460	TSV268_RS__02460				607.639		662.421	7107.5	4612.61	5727.3
TSV268_RS__02480	TSV268_RS__02480				1689.16	1915.08	1906.57	1741.21		2340.27
TSV268_RS__02495	TSV268_RS__02495				33033.3	30854.8	30776.7	30887.1	22252.7	25345.4
TSV268_RS__02500	TSV268_RS__02500				15954.9	15018.7	14981.2	41351.8	34956.6	39618.6
TSV268_RS__02535	TSV268_RS__02535							1724.44		2189.27
TSV268_RS__02540	TSV268_RS__02540					369.879	558.38
TSV268_RS__02600	TSV268_RS__02600						1608.19	1252.24
TSV268_RS__02810	TSV268_RS__02810				2251.87	2926.93	2973.73
TSV268_RS__02865	TSV268_RS__02865				610.295	698.682	482.854	7135.28	1019.5	752.005
TSV268_RS__02875	TSV268_RS__02875				343.375	477.072	646.977	7557.52	2094.41	6682.7
TSV268_RS__02890	TSV268_RS__02890				14292.1	13225.1	12832.9	19459.9	17163	16929.6
TSV268_RS__02895	TSV268_RS__02895				1002.06	1279.6	866.582	1613.68	1850.44	1567.5
TSV268_RS__02905	TSV268_RS__02905				5176.28	4108.93	4026.56	3627.71	4966	3005.96
TSV268_RS__02920	TSV268_RS__02920				2143.35	1664.26	2269.35
TSV268_RS__02960	TSV268_RS__02960				2113.47	1564.15	2145.96	2177.6
TSV268_RS__02970	TSV268_RS__02970				2974.69	3227.2	3440.55	5614.03	3827.81	6003.36
TSV268_RS__02995	TSV268_RS__02995				2296.47	2244.93	2176.23	496.075
TSV268_RS__03000	TSV268_RS__03000				33971.9	34385.3	34663.5	28971.2	25272	30024.6
TSV268_RS__03030	TSV268_RS__03030				818.997	787.173	831.687	1142.75
TSV268_RS__03035	TSV268_RS__03035				2075.53	2396.27	2392.15	1972.69	1750.88	2268.04
TSV268_RS__03045	TSV268_RS__03045				1612.91	1475.44	1259.91			1994.92
TSV268_RS__03060	TSV268_RS__03060				754.001	526.512	725.016	3374.24	3705.86	1825.19
TSV268_RS__03065	TSV268_RS__03065				1460.2	1246.86	1519.35	3775.32	1935.44	3761.9
TSV268_RS__03095	TSV268_RS__03095				7894.05	7463.79	7158.87	6799.16	8217.13	6198.68
TSV268_RS__03100	TSV268_RS__03100				7157.81	5624.81	5842.52	4007.36	3157.86	3595.99
TSV268_RS__03105	TSV268_RS__03105				3542.94	3327.54	3545.78	4054.42	3793.71	4154.59
TSV268_RS__03110	TSV268_RS__03110				4712.65	4528.93	4352.93	4220.81	3386.3	3100.78
TSV268_RS__03120	TSV268_RS__03120				1900.06	1290.8	1368.07	2390.68	2071.51
TSV268_RS__03125	TSV268_RS__03125				5192.95	4450.14	4924.7	5260.05	4709.87	3620.87
TSV268_RS__03130	TSV268_RS__03130				1221.79	1238.3	1208.46	960.844		1523.45
TSV268_RS__03165	TSV268_RS__03165				890.257	753.92	565.386	1029.98		1441.35
TSV268_RS__03180	TSV268_RS__03180				2742.22	2488.57	2661.41	4145.12	7198.47	3921.25
TSV268_RS__03260	TSV268_RS__03260				269.19	201.275	326.662
TSV268_RS__03370	TSV268_RS__03370					2472.47		5008.68		5302.11
TSV268_RS__03470	TSV268_RS__03470				1299.2	1335.52	1771.55	1383.03		1134.89
TSV268_RS__03475	TSV268_RS__03475				3919.39	4410.12	4876.64	1823.19	2468.26	1731.31
TSV268_RS__03535	TSV268_RS__03535				794.066	1173.04	971.707	1343.94	1268.54	707.83
TSV268_RS__03545	TSV268_RS__03545				1446.13	1598.94	1072.53
TSV268_RS__03570	TSV268_RS__03570				20398.7	20508.1	19268.6	443913	274957	384541
TSV268_RS__03585	TSV268_RS__03585				5253.19	4969.47	5116.73	7007.72	7929.12	7501.16
TSV268_RS__03590	TSV268_RS__03590				10117.7	11305.1	10368.2	14842	12065.6	11989.7
TSV268_RS__03635	TSV268_RS__03635				2735.49	2637.96	2899.39	2796.96		2571.73
TSV268_RS__03705	TSV268_RS__03705				3721.59	3298.63	3964.83	6037.18	3826.67	4775.3
TSV268_RS__03740	TSV268_RS__03740				2280.86	3209.48	2911.55	2704.34		760.596
TSV268_RS__03750	TSV268_RS__03750				1394.68	1114.33	1507.73	1636.12	1159.04	1374.5
TSV268_RS__03810	TSV268_RS__03810				1536.95	1302.74	1080.59	4821.01
TSV268_RS__03820	TSV268_RS__03820				2478.51	2199.94	2006.88	2851.73	2653.91	2983.53
TSV268_RS__03825	TSV268_RS__03825				5020.77	5506.87	5225.33	3681.74	2906.14	2376.87
TSV268_RS__03845	TSV268_RS__03845				3060.74	2892.46	3590.16	3009.52	6413.58	3992.03
TSV268_RS__03890	TSV268_RS__03890				842.924	526.151	852.152
TSV268_RS__03900	TSV268_RS__03900				3407.69	3297.53	3120.81	2135.72	2612.07	2030.46
TSV268_RS__03910	TSV268_RS__03910				6554.28	5629.86	5118.11	7862.73	9525.18	7695.19
TSV268_RS__03950	TSV268_RS__03950				4448.01	4103.14	4485.14	8615.55	7908.63	10422
TSV268_RS__03990	TSV268_RS__03990				1724.49	1442.52	1608.83	5333.57	1595.01	4043.64
TSV268_RS__04005	TSV268_RS__04005				736.159	718.653	870.453
TSV268_RS__04100	TSV268_RS__04100				2896.11	2621.42	2396.92	1239.53		612.35
TSV268_RS__04110	TSV268_RS__04110				5249.28	4566.62	5883.24	1729.1
TSV268_RS__04115	TSV268_RS__04115				632.475	990.681	946.983	798.382	1043.66
TSV268_RS__04125	TSV268_RS__04125				1364.16	1730.38	1889.27	2579.52	4551.5	939.176
TSV268_RS__04135	TSV268_RS__04135				752.212	831.12	819.362	1489.11		1171.19
TSV268_RS__04160	TSV268_RS__04160					313.389	553.187	8481.38	14430.1	9741.13
TSV268_RS__04165	TSV268_RS__04165				1563.51	1353.14	1597.33	5934.54	4099.53	4238.28
TSV268_RS__04170	TSV268_RS__04170				818.353			17196.6	14563.1	16950.1
TSV268_RS__04175	TSV268_RS__04175				2442.33	3277.23	2246.38	6179.76	5116.16	4551.31
TSV268_RS__04250	TSV268_RS__04250				1436.29	1560.91	1341.08	1467.89	2495.79
TSV268_RS__04335	TSV268_RS__04335				1685.76	1654.86	1531.89	2217.84		1930.3
TSV268_RS__04385	TSV268_RS__04385				12482.8	11836.3	12168.9	2063.27		3662.08
TSV268_RS__04390	TSV268_RS__04390				6737.77	5450.63	5233.78		560.377
TSV268_RS__04395	TSV268_RS__04395				8431.14	8119.31	8093.9	3958.89	3236.87	3493.77
TSV268_RS__04400	TSV268_RS__04400				2434.11	1943.89	2504.62
TSV268_RS__04415	TSV268_RS__04415				2852.73	3391.85	2777.59
TSV268_RS__04425	TSV268_RS__04425				6033.09	5849.17	5892.56	1125.24	4156.65	1453.19
TSV268_RS__04430	TSV268_RS__04430				10136	10064.3	8269.59	22679.5	11443.7	16618.7
TSV268_RS__04455	TSV268_RS__04455				4596.56	4315.71	3917.96	608807	605955	425346
TSV268_RS__04460	TSV268_RS__04460				308.697			17751.2	11587.8	18265.5
TSV268_RS__04465	TSV268_RS__04465							4814.46	4977.63	4094.52
TSV268_RS__04470	TSV268_RS__04470				61.8209	920.61		2375.36	3631.27	2187.31
TSV268_RS__04475	TSV268_RS__04475				3515.54	877.512		4272.17	8657.23	4671.52
TSV268_RS__04480	TSV268_RS__04480				1329.19	3173.69		10518.3	10243.5	10091
TSV268_RS__04485	TSV268_RS__04485							8048.33	6609.96	10020.2
TSV268_RS__04490	TSV268_RS__04490							5064.86	6344.74	4851.03
TSV268_RS__04495	TSV268_RS__04495							3252.89	4079.88	3281.74
TSV268_RS__04500	TSV268_RS__04500							8105.98	9124.67	9102.02
TSV268_RS__04530	TSV268_RS__04530				226040	214588	196385	126935	126509	133672
TSV268_RS__04535	TSV268_RS__04535				98073.9	101541	95203.8	26765.5	27504.2	38311.9
TSV268_RS__04540	TSV268_RS__04540				13527.5	13602.5	13311.8	11926.1	9500.08	14313.6
TSV268_RS__04560	TSV268_RS__04560				1229.14	1503.18	1410.99	870.588
TSV268_RS__04570	TSV268_RS__04570				923.162	790.456	636.678
TSV268_RS__04575	TSV268_RS__04575				24494	22487.1	20682.1	9492.94	9467.06	12248.5
TSV268_RS__04580	TSV268_RS__04580				48305.5	44955.1	43418.2	21164.3	14954.5	20583
TSV268_RS__04585	TSV268_RS__04585				73038.8	69413.5	62603.3	40303.7	29529.1	46474
TSV268_RS__04590	TSV268_RS__04590				99799.4	90431.1	86990.6	28995.3	25430.5	36857.6
TSV268_RS__04595	TSV268_RS__04595				29129.6	29706.1	24072.3	14790.4	15743.4	17403.4
TSV268_RS__04600	TSV268_RS__04600				17990.2	17687.9	15647.6	14983.7	11822	16670.9
TSV268_RS__04610	TSV268_RS__04610				7224.21	7212.32	7191.03	1751.09	2906.7	2218.64
TSV268_RS__04620	TSV268_RS__04620				78272.8	78060.7	71986.7	35505.3	23053.9	45154.7
TSV268_RS__04635	TSV268_RS__04635					534.329	775.601
TSV268_RS__04640	TSV268_RS__04640				576.015	569.589	470.441	697.521		316.019
TSV268_RS__04645	TSV268_RS__04645				2642.91	2450.74	2093.92	2436.49	2272.56	2808.68
TSV268_RS__04650	TSV268_RS__04650				857.348	651.704	618.998	1294.48		819.935
TSV268_RS__04685	TSV268_RS__04685				2027.64	1906.26	1943.51	2260.18		2143.19
TSV268_RS__04735	TSV268_RS__04735				472.124		382.407		632.197
TSV268_RS__04745	TSV268_RS__04745				43725.4	42833.2	41582.4	86799.7	65421.8	79513.9
TSV268_RS__04795	TSV268_RS__04795					88.3215	1778.6	3810.7	3397.86	3473.77
TSV268_RS__04805	TSV268_RS__04805					836.484		3242.34	4694.57	4551.81
TSV268_RS__04815	TSV268_RS__04815							1916.79		2014.69
TSV268_RS__04860	TSV268_RS__04860				1541.92	1192.83	1832.38	1898.26		1519.34
TSV268_RS__04870	TSV268_RS__04870				3396.57	3313.25	3872.66	4206.21		2879.18
TSV268_RS__04875	TSV268_RS__04875				4460.6	4777.03	4655.09	18070	15338.4	17642.6
TSV268_RS__04885	TSV268_RS__04885				1107.31	1216.34	819.838
TSV268_RS__04900	TSV268_RS__04900				626.466	1522.6		4083.23	2344.4	2172.92
TSV268_RS__04905	TSV268_RS__04905				1413.76	879.879	1665.86	3503.48	3271.82	5447.29
TSV268_RS__04910	TSV268_RS__04910				2865.84	2231.31	2470.19	19536.9	12778.4	12201.3
TSV268_RS__04915	TSV268_RS__04915				945.493	978.549	956.963	3720.64	4366.56	4623.48
TSV268_RS__04920	TSV268_RS__04920				3339.07	2999.3	2827.34	8995.67	7162.25	10997.8
TSV268_RS__04925	TSV268_RS__04925				4593.86	4604.04	3881.12	7548.12	5038.79	5733.94
TSV268_RS__04935	TSV268_RS__04935				1995.18	1194.75	1296.96	63838.5	57800.7	21683
TSV268_RS__04940	TSV268_RS__04940				21035.2	16382.4	22805.4	56130.7	58953	43741.2
TSV268_RS__04955	TSV268_RS__04955				10217.3	8916.24	9261.86	39895	21907.4	36590.3
TSV268_RS__04965	TSV268_RS__04965				8709.61	11155.8	9808.39	9052.54	4072.47	6622.29
TSV268_RS__04970	TSV268_RS__04970				8347.24	8689.06	8429.58	9365.14	12743.2	10392.8
TSV268_RS__04975	TSV268_RS__04975				9046.16	8528.34	8780.19	5941.16	5081.24	3722.94
TSV268_RS__04980	TSV268_RS__04980				1809.5	2370.49	1785.61
TSV268_RS__04985	TSV268_RS__04985				3135.35	3089.67	3140.4	4268.3	8062.86	4273.51
TSV268_RS__04990	TSV268_RS__04990				1288	1683.22	1635.05
TSV268_RS__04995	TSV268_RS__04995				1361.69	711.882	902.096	2822.97	2239.54	2615.94
TSV268_RS__05000	TSV268_RS__05000				1382.83	1903.4	1977.09	21951	8839.19	16860.5
TSV268_RS__05010	TSV268_RS__05010						517.902	2199.82		1248.73
TSV268_RS__05040	TSV268_RS__05040				1251.62	1341.85	1297.42	762.114
TSV268_RS__05150	TSV268_RS__05150				2140.14	2149.55	2567.79	2403.46	1419.11	1731.2
TSV268_RS__05285	TSV268_RS__05285				1094.57	1083.44	1273.08	1001.24
TSV268_RS__05315	TSV268_RS__05315				254.013			2589.95	7058.47	5648.14
TSV268_RS__05330	TSV268_RS__05330				3447.32	2966.43	3388.18	2370.29	2828.65	2539.52
TSV268_RS__05375	TSV268_RS__05375				1490.2	1306.43	1462.59
TSV268_RS__05390	TSV268_RS__05390							985.563
TSV268_RS__05440	TSV268_RS__05440							5809.44	2858.92	8266.15
TSV268_RS__05445	TSV268_RS__05445				514.017		195.574	782.704
TSV268_RS__05460	TSV268_RS__05460				2399.61	2609.77	2836.86	2427.16
TSV268_RS__05510	TSV268_RS__05510				141.539		415.035
TSV268_RS__05535	TSV268_RS__05535				9731.45	9148.21	10401.2	4907.39	6076.45	4346.44
TSV268_RS__05550	TSV268_RS__05550				1331.58	2064.03	1822.55	2944.9	981.362	2217.14
TSV268_RS__05555	TSV268_RS__05555				7809.19	7980.35	8632.72	21148.9	12517.2	17899.1
TSV268_RS__05570	TSV268_RS__05570				1638.45	1219.46	1197.34	1675.87	1488.91	1395.39
TSV268_RS__05575	TSV268_RS__05575				270.977	346.724
TSV268_RS__05580	TSV268_RS__05580				554.898	611.872	324.725	1405.59
TSV268_RS__05595	TSV268_RS__05595				6085.51	5577.74	5599.53	4590.93	3378.82	3594.08
TSV268_RS__05600	TSV268_RS__05600				1906.92	2201.98	2048.08	3033.06	3061.72	1832.62
TSV268_RS__05605	TSV268_RS__05605				9332.93	9564.53	9780.28	6570.55	5292.87	8842.32
TSV268_RS__05620	TSV268_RS__05620				2690.44	2675.95	3291.43	2690.12
TSV268_RS__05625	TSV268_RS__05625				9677.51	10020.3	9266.08	11494.3	6762.65	10313.2
TSV268_RS__05680	TSV268_RS__05680				803.807			280.468		456.587
TSV268_RS__05690	TSV268_RS__05690				1923.9	1695.73	1915.23	2756.29	3859.79	2102.37
TSV268_RS__05700	TSV268_RS__05700				474.144	627.279	421.27	2927.61	3248.83	2654.09
TSV268_RS__05705	TSV268_RS__05705				17557	13498	14317.5	186567	163749	124043
TSV268_RS__05715	TSV268_RS__05715				598.627	728.529	585.57	896.251	1226.5	1988.97
TSV268_RS__05720	TSV268_RS__05720							2783.5		2107.21
TSV268_RS__05810	TSV268_RS__05810				1232.04	1360.14	1945.06		305.131	703.98
TSV268_RS__05815	TSV268_RS__05815				1254.85	1531.53	1365.88	1990	2563.15	2452.83
TSV268_RS__05820	TSV268_RS__05820				25539.8	27421.5	25855.3	20876.9	13533.6	18650.3
TSV268_RS__05825	TSV268_RS__05825				1177.5	1019	1029.85	837.86		1117.59
TSV268_RS__05850	TSV268_RS__05850				738.32	753.352	841.859
TSV268_RS__05855	TSV268_RS__05855				1996.58	2100.78	2112.99	1959.69	309.598	1589.04
TSV268_RS__05860	TSV268_RS__05860				9516.73	7645.63	8596.14	24804.9	47862.1	23762.9
TSV268_RS__05865	TSV268_RS__05865				659.662	631.564	484.979	3748.13	4463.22	3575.34
TSV268_RS__05870	TSV268_RS__05870				11369.7	10472	10284.6	11043.4	6854.02	10609.3
TSV268_RS__05875	TSV268_RS__05875				221206	201466	231554	430979	340112	370219
TSV268_RS__05885	TSV268_RS__05885				2945.67	2292.88	3138.31	2210.85
TSV268_RS__05920	TSV268_RS__05920				29924.5	30530	30814.8	62667.7	48001.7	68457.5
TSV268_RS__05925	TSV268_RS__05925				6203.44	5806.25	5942.59	13746.5	8867.54	14057.1
TSV268_RS__05935	TSV268_RS__05935				727.58	755.514	431.591	2641.43	3018.93
TSV268_RS__05940	TSV268_RS__05940				4460.09	4286.8	3836.62	7624.54	7779.3	8314.09
TSV268_RS__05945	TSV268_RS__05945				35318	33117.7	35799.1	53426.5	53280.2	46906.8
TSV268_RS__05950	TSV268_RS__05950				1327.86	1387.69	1411.04			807.359
TSV268_RS__05960	TSV268_RS__05960				3317.86	3493	3809.07	1178.06		1406.54
TSV268_RS__05995	TSV268_RS__05995				882.158	1166.75	949.601	1285.09
TSV268_RS__06000	TSV268_RS__06000				13264.8	13279.3	12616.2	21191.3	8286	18315.7
TSV268_RS__06030	TSV268_RS__06030				21410.5	20340.2	21401.1	5406.54	7437.41	7239.2
TSV268_RS__06035	TSV268_RS__06035				2287.31	2404.45	1991.62	2613.74	2685.66	2899.93
TSV268_RS__06070	TSV268_RS__06070				17855	19167.2	17218.4	45595.7	23567.9	24193.9
TSV268_RS__06075	TSV268_RS__06075				35154.9	38205.7	37234.7	66112.3	53306.2	48471.4
TSV268_RS__06080	TSV268_RS__06080				10162.1	9484.28	8775.37	19251.6	15317.5	20418.6
TSV268_RS__06085	TSV268_RS__06085				24943.4	23883.3	21596.2	50332.6	22694.4	40529.2
TSV268_RS__06090	TSV268_RS__06090				17208.5	14969.7	18308.8	41655.4	24889.2	42984.6
TSV268_RS__06095	TSV268_RS__06095				3692.54	2647.49	2837.99	4553.28	2725.06	3228.9
TSV268_RS__06100	TSV268_RS__06100				1338.41	1458.72	1145.15	4921.25	5675.17	5342.69
TSV268_RS__06105	TSV268_RS__06105				8699.01	8504.12	9198.17	9332	4845	10704.1
TSV268_RS__06120	TSV268_RS__06120				785.825	1185.43	1279.11	1655.91
TSV268_RS__06135	TSV268_RS__06135							2630.74	4849.79	2483.13
TSV268_RS__06140	TSV268_RS__06140				2103.42	2136.21	2361.18	15070.2	13673.3	11070.3
TSV268_RS__06205	TSV268_RS__06205				1437.2	1453.5	1561.63	2568.4	2332.5	1871.26
TSV268_RS__06235	TSV268_RS__06235				538.782			2027.15	1850.65	1541.06
TSV268_RS__06255	TSV268_RS__06255				8609.17	9392.18	9261.11	7939.41	4717.49	7301.06
TSV268_RS__06285	TSV268_RS__06285				13587	10782.1	13823.9	39512.4	58614.9	36319.8
TSV268_RS__06485	TSV268_RS__06485				1425.27	1265.33	931.433	125730	52533.8	112189
TSV268_RS__06500	TSV268_RS__06500							1382.46	821.689	1367.93
TSV268_RS__06505	TSV268_RS__06505				205.307			643.135
TSV268_RS__06515	TSV268_RS__06515				3017.7	3650.68	3298.33	5318.46	4596.06	4794.08
TSV268_RS__06565	TSV268_RS__06565				1813.02	1730.94	1670.74	1852.28		2028.51
TSV268_RS__06580	TSV268_RS__06580				1139.44	992.163	1100.25	6968.84	3316.39	9376.23
TSV268_RS__06670	TSV268_RS__06670				322.138	1008.19	476.818	826.442	655.391
TSV268_RS__06725	TSV268_RS__06725				864.301	710.747	723.309
TSV268_RS__06805	TSV268_RS__06805				1399.62	1154.06	1218.53	1674.44		2895.11
TSV268_RS__06830	TSV268_RS__06830				3303.05	2944.94	2594.68	691.02	1585.78
TSV268_RS__06835	TSV268_RS__06835				1285.83	1362.55	1051.96	1151.52	601.417
TSV268_RS__06855	TSV268_RS__06855				1793.89	2048.28	1695.01	1153.42	1785.11	1652.61
TSV268_RS__06885	TSV268_RS__06885				777.005	907.374	803.385			674.596
TSV268_RS__06920	TSV268_RS__06920				7826.26	6439.52	6247.89	7135.09	4401	7906.46
TSV268_RS__06940	TSV268_RS__06940				13783.9	14786.6	14501.2	45693.5	24383.2	39703.4
TSV268_RS__06945	TSV268_RS__06945				1666.59	1494.54	1723.51
TSV268_RS__06950	TSV268_RS__06950				2461.92	2010.23	2238.49	4363.09	7002.42	5649.49
TSV268_RS__06965	TSV268_RS__06965				939.286	925.393	246.421	1392.27		628.81
TSV268_RS__06985	TSV268_RS__06985				1796.94	1730.33	1988.3	4786.66	3325.12	5437.77
TSV268_RS__06990	TSV268_RS__06990				10787.5	10545.2	11728.9	23118.5	23538.3	27900.7
TSV268_RS__06995	TSV268_RS__06995				1104.99	1257.77	1080.43	2028.4
TSV268_RS__07000	TSV268_RS__07000				1723.82	1715.34	1632.85	3003.64	2541.21	2595.65
TSV268_RS__07020	TSV268_RS__07020				4548.87	6587.01	5405.63	5032.43	5350.94	4537.41
TSV268_RS__07085	TSV268_RS__07085				877.277	733.438	956.062	1584.91
TSV268_RS__07100	TSV268_RS__07100				2403.22	2621.28	2884.46	3079.76	3087.83	2641.56
TSV268_RS__07105	TSV268_RS__07105				719.678	699.042	341.263
TSV268_RS__07115	TSV268_RS__07115				669.19	548.672	319.791
TSV268_RS__07140	TSV268_RS__07140				7538.19	6812.71	5788.88	8101.5	8074.02	5761.63
TSV268_RS__07155	TSV268_RS__07155				3688.16	3965.93	4050.17	5669.36	9186.06	5936.95
TSV268_RS__07160	TSV268_RS__07160				4865.87	4976.67	5088.2	11905	9386.9	8688.55
TSV268_RS__07170	TSV268_RS__07170							4758.71	2292.63	1907.06
TSV268_RS__07225	TSV268_RS__07225				2006.39	2711.41	2264.37	1128.82
TSV268_RS__07235	TSV268_RS__07235				915.573			2877.7	4161.98	2283.94
TSV268_RS__07295	TSV268_RS__07295				1012.68		1112.96	4699.38	3336.21	4359.53
TSV268_RS__07305	TSV268_RS__07305				6515.86	6501.67	6532.01	8208.72	5137.85	6841.29
TSV268_RS__07335	TSV268_RS__07335				3087.89	2525.32	3214.99	5053.22	5544.3	4839.8
TSV268_RS__07380	TSV268_RS__07380				1196.23	1830.96	907.582
TSV268_RS__07385	TSV268_RS__07385				3933.4	3402.13	3806.53	4405.98	4532.42	3687.96
TSV268_RS__07410	TSV268_RS__07410				765.345	522.123	479.485
TSV268_RS__07420	TSV268_RS__07420				2046.79	1674.44	1818.93	1694.27		1012.85
TSV268_RS__07425	TSV268_RS__07425				2091.05	2568.69	2633.99	1745.96		2013.6
TSV268_RS__07445	TSV268_RS__07445				4682.75	3639.83	4739.66	2320.12		2888.36
TSV268_RS__07450	TSV268_RS__07450				721.644	995.021	713.062	266.852
TSV268_RS__07465	TSV268_RS__07465				3466.01	3245.44	3758.76	4261.5	4042.08	2783.83
TSV268_RS__07470	TSV268_RS__07470				6808.88	6825.34	6062.95	6064.22	7011.92	8535.12
TSV268_RS__07475	TSV268_RS__07475				14207.8	11927.2	12480.5	25922.3	25147.8	21709.8
TSV268_RS__07480	TSV268_RS__07480				2709.26	2354.36	1914.3	3035.17	3575.69	3429.55
TSV268_RS__07485	TSV268_RS__07485				5338.74	4420.17	5318.99	5920.99	7566.92	5122.7
TSV268_RS__07660	TSV268_RS__07660				3106.28	2600.86	2742.46	15829.3	26637.9	20390.6
TSV268_RS__07670	TSV268_RS__07670				650.143	969.158	1144.98
TSV268_RS__07690	TSV268_RS__07690				50813.3	38421.7	49752.4	40976	61850.3	41502.8
TSV268_RS__07695	TSV268_RS__07695				1414.53	1316.58	1612.47
TSV268_RS__07710	TSV268_RS__07710				2117.77		1669.28	10924.2	7530.95	4014.66
TSV268_RS__07745	TSV268_RS__07745				3246.25	2162.6	2755.17	8678.58	8191.41	6906.03
TSV268_RS__07845	TSV268_RS__07845				660.267	768.645	838.509
TSV268_RS__07995	TSV268_RS__07995				12639.2	13478.6	13021.4	13731.2	9782.72	10753.1
TSV268_RS__08005	TSV268_RS__08005				4263.63	4034.07	4171.35	2821.76	2198.69	2845.56
TSV268_RS__08015	TSV268_RS__08015				2945.19	3503.44	3325.78		800.427	1811.89
TSV268_RS__08020	TSV268_RS__08020				9498.92	9649.64	9506.39	4070.12	3321.95	3880.04
TSV268_RS__08025	TSV268_RS__08025				5020.05	4483.62	4538.65	4088.21	5793.67	2753.35
TSV268_RS__08030	TSV268_RS__08030				9438.2	10739.8	9897.04	8430.29	7321.21	8567.89
TSV268_RS__08100	TSV268_RS__08100				2990.86	2238.75	2626.07	207455	241538	175840
TSV268_RS__08105	TSV268_RS__08105				1610.36	2110.07	1617.04	9740.61	5530.89	10457.4
TSV268_RS__08130	TSV268_RS__08130				2820.76	3119.78	2885.39	7935.08	3834.38	7206.81
TSV268_RS__08135	TSV268_RS__08135				4139.45	4217.93	4302.99	10370.8	6312.83	10938.6
TSV268_RS__08150	TSV268_RS__08150				916.74	979.699	1442.8	5736.07	2907.33	3060.13
TSV268_RS__08155	TSV268_RS__08155				1810.46	1747.09	1536.08	4038.88		3566.76
TSV268_RS__08165	TSV268_RS__08165				2892.4	2317.7	2476.82	3526.69	3902.66	3099.68
TSV268_RS__08175	TSV268_RS__08175				991.027	1200.54	1089.54	1240.73	1365.42	1085.68
TSV268_RS__08195	TSV268_RS__08195				5053.16	4332.04	4715.93	15766.6	14127.1	14667
TSV268_RS__08245	TSV268_RS__08245				1720.87	1429.04	1631.43
TSV268_RS__08250	TSV268_RS__08250					683.036	576.07	1241.16
TSV268_RS__08255	TSV268_RS__08255				624.697	505.276	695.072			732.388
TSV268_RS__08295	TSV268_RS__08295				214.086	351.066		887.771		3780.5
TSV268_RS__08335	TSV268_RS__08335								924.213
TSV268_RS__08360	TSV268_RS__08360				486.932	566.419	358.647	1016.82		1812.74
TSV268_RS__08460	TSV268_RS__08460				442.001		870.733	21218.1	17113.6	18005.1
TSV268_RS__08465	TSV268_RS__08465					815.48	1140.44	6462.6	5114.87	7637.31
TSV268_RS__08470	TSV268_RS__08470							5665.32	6312.39	5743.05
TSV268_RS__08475	TSV268_RS__08475				2151.04		1773.7	11323.6	6046.58	10423.1
TSV268_RS__08480	TSV268_RS__08480							1349.31	867.109	1614.51
TSV268_RS__08510	TSV268_RS__08510				7555.69			5229.18	9292.34	4509.72
TSV268_RS__08520	TSV268_RS__08520					233.49	231.512	2188.5		620.716
TSV268_RS__08585	TSV268_RS__08585				1821.79	1564.24	1999.69	2109.19	1768.63	3327.58
TSV268_RS__08630	TSV268_RS__08630				403.289	483.41	320.959
TSV268_RS__08665	TSV268_RS__08665				44615.9	45575.1	42044.6	22981.3	13801.3	19654.8
TSV268_RS__08680	TSV268_RS__08680				19928.8	20760.6	19616.8	14012.4	11484.5	15331.2
TSV268_RS__08685	TSV268_RS__08685				16512.6	17407	17681.3	22005.2	26974.8	19306.2
TSV268_RS__08700	TSV268_RS__08700				2448.2	1979.2	2335.9	515.386		503.416
TSV268_RS__08705	TSV268_RS__08705				11616.8	12130.9	6222.79	1406.25		544.607
TSV268_RS__08710	TSV268_RS__08710				6252.35	4728.24	6208.61	1394.37	1741.15	874.83
TSV268_RS__08720	TSV268_RS__08720				3175.17	3282.44	3522.55	1684.52		1775.75
TSV268_RS__08725	TSV268_RS__08725				1011.06	541.552	469.041	860.768
TSV268_RS__08730	TSV268_RS__08730				1864.91	1484.32	1870.93	3599.8	3384.78	2898.25
TSV268_RS__08745	TSV268_RS__08745				3494.79	2994.83	3415.84	3693.41	2161.83	3596.2
TSV268_RS__08760	TSV268_RS__08760				781.372	796.949		1402.85		355.541
TSV268_RS__08770	TSV268_RS__08770				4067.69	4322.16	3896.26	4076.89	2943.95	3988.6
TSV268_RS__08775	TSV268_RS__08775				34136.5	34637	34053.8	24855.1	17819.6	20035.2
TSV268_RS__08780	TSV268_RS__08780				38879.3	42318.2	40360.7	62053.7	43334.5	57109.8
TSV268_RS__08785	TSV268_RS__08785				1147.67	975.369	632.39	2139.96	2494.63	2108.93
TSV268_RS__08790	TSV268_RS__08790				668.936	841.23	870.879	1131.89	1463.07	974.018
TSV268_RS__08795	TSV268_RS__08795				5118.83	3846.04	4928.68	3922.05	2383.51	4795.78
TSV268_RS__08800	TSV268_RS__08800				883.62	761.851	828.714	742.457
TSV268_RS__08805	TSV268_RS__08805				632.24	893.054	1184.28
TSV268_RS__08970	TSV268_RS__08970					606.642	702.39	1574.36	945.438	911.389
TSV268_RS__08985	TSV268_RS__08985				1801.99	2020.16	1675.45	2534.45	3522.41	2908.94
TSV268_RS__09000	TSV268_RS__09000				1322.53	1262.57	1016.44
TSV268_RS__09030	TSV268_RS__09030				13256.6	11658.1	11737.4	6023.75	3554.19	4948.6
TSV268_RS__09035	TSV268_RS__09035				35667.1	34510.8	34383.8	5330.94	4554.95	4263.26
TSV268_RS__09045	TSV268_RS__09045				16475.7	16943.6	18060.4	14744	7869.83	10714.7
TSV268_RS__09050	TSV268_RS__09050				11640.1	10766.8	10594.5	4649.46	5064.95	6513.5
TSV268_RS__09055	TSV268_RS__09055				6331.99	5769.84	5589.63	5540.7	2344.6	6538.93
TSV268_RS__09060	TSV268_RS__09060				19253.5	17806.4	17964.3	5277.53	2754.09	4955.72
TSV268_RS__09065	TSV268_RS__09065				9097.71	8975.11	8640.71	6495.56	2986.27	5603.32
TSV268_RS__09070	TSV268_RS__09070				11864	11034.4	11204	6368.17	5043.15	5467.93
TSV268_RS__09075	TSV268_RS__09075				2927.41	2518.16	2715	1836.06		2027.7
TSV268_RS__09080	TSV268_RS__09080				8531.55	8828.59	8514.38	3327.46	3379.77	4011.14
TSV268_RS__09090	TSV268_RS__09090				3822.86	3219.77	3453.3	3179.28	1731.22	1455.99
TSV268_RS__09095	TSV268_RS__09095				15648.2	16108.3	14607.8	6003.72	3350.15	5130.85
TSV268_RS__09110	TSV268_RS__09110				1262.79	1260.82	1863.86	2350.44	2170.62	2332.98
TSV268_RS__09165	TSV268_RS__09165				4304.31	5256.36	3451.14	6896.4	5086.8	6917.92
TSV268_RS__09205	TSV268_RS__09205				15556.5	14751.8	15826.6	19008	9951.48	19350.9
TSV268_RS__09210	TSV268_RS__09210				23691.6	23748.2	23177	36219.6	23587.4	26319.2
TSV268_RS__09240	TSV268_RS__09240				2523.4	2692.2	2135.55	5785.6	3372.84	4950.63
TSV268_RS__09250	TSV268_RS__09250				2300.09	2363.09	3161.57	1860.13	2414.6	3525.62
TSV268_RS__09275	TSV268_RS__09275				13301.4	10651.3	13483.1	38303.2	37300.9	29292.8
TSV268_RS__09285	TSV268_RS__09285				9429.42	9008.68	8002.57	10516.1	6306.37	8722.52
TSV268_RS__09295	TSV268_RS__09295				3336.1	3640.19	3230.08	9976.25	10251.6	12029.7
TSV268_RS__09395	TSV268_RS__09395				276.099			4090.48	3602.04	3896.64
TSV268_RS__09400	TSV268_RS__09400				5166.47	5400.35	5179.54
TSV268_RS__09405	TSV268_RS__09405				1160.66	1064.38	1054.61
TSV268_RS__09430	TSV268_RS__09430				8251.11	7358.9	8070.18	11134.4	6788.72	8154.39
TSV268_RS__09440	TSV268_RS__09440				35736.9	34234	31783.5	17371.7	19405.6	14758.7
TSV268_RS__09445	TSV268_RS__09445				14558.1	12816.9	12962.9	2571.05
TSV268_RS__09475	TSV268_RS__09475				2695.44	3367.4	2983.68	3033.26	2875.68	3206.66
TSV268_RS__09480	TSV268_RS__09480				2937.99	2230.46	3452.59	77664.8	33476.4	49879.7
TSV268_RS__09495	TSV268_RS__09495				5044.49	4875.8	5407.3	5297.38	5437.61	4216.89
TSV268_RS__09500	TSV268_RS__09500				1004.76	845.681	822.259	3069.13	4101.32	3463.98
TSV268_RS__09505	TSV268_RS__09505				35525.3	36288.5	37044.2	38187.9	36649	38389.2
TSV268_RS__09525	TSV268_RS__09525				3923.77	3492.87	3968.69	10232.8	6276.5	8460.82
TSV268_RS__09550	TSV268_RS__09550				3075.66	3331.87	2872.09	1812.24		1967.48
TSV268_RS__09565	TSV268_RS__09565				1561.12	1782.51	1732.15	1803.42		860.484
TSV268_RS__09570	TSV268_RS__09570				5465.1			6517.41	7186.19	7499.74
TSV268_RS__09575	TSV268_RS__09575				1472.37	939.164	1264.11	292158	207189	134734
TSV268_RS__09580	TSV268_RS__09580				748.728	653.269	591.808	185529	265959	154991
TSV268_RS__09595	TSV268_RS__09595				5126.05	6045.67	6494.79	4695.39	578.743	3166.87
TSV268_RS__09600	TSV268_RS__09600				3977.7	5089.95	4575.33	7753.43	6290.61	7885.23
TSV268_RS__09605	TSV268_RS__09605				9072.63	9142.37	9236.1	8558.18	6197.23	7932.39
TSV268_RS__09610	TSV268_RS__09610				10259.9	9282.12	9817.5	10254.5	3584.79	8126.71
TSV268_RS__09615	TSV268_RS__09615				3741.75	3803.82	3469.05	4986.8	2237.7	3994.73
TSV268_RS__09630	TSV268_RS__09630							1804.62	2910.03	2180.4
TSV268_RS__09640	TSV268_RS__09640				7608.86	8939.45	7377.35	7057.98	4873.52	5850.62
TSV268_RS__09700	TSV268_RS__09700				683.426	968.961	1035.2	767.938	1885.62	1111.03
TSV268_RS__09705	TSV268_RS__09705				1720.19	2246.74	1978.16	10577.7	5475.71	6467.17
TSV268_RS__09835	TSV268_RS__09835				44324.2	49522.3	46683	17905.6	13635.2	18184.5
TSV268_RS__09840	TSV268_RS__09840							611.654		738.892
TSV268_RS__09875	TSV268_RS__09875				5718.11	5420.97	5516.52	6144.94	7022.28	7176.96
TSV268_RS__09890	TSV268_RS__09890				6403.4	5978.17	6782.93	7980.67	8583.96	9363.8
TSV268_RS__09915	TSV268_RS__09915				1967.41	2675.62	2212.11	5159.01	5111	3577.52
TSV268_RS__09930	TSV268_RS__09930				3344.4	3328.53	3519.16	3862.69		2842.83
TSV268_RS__10010	TSV268_RS__10010				834.731	1403.94	1117.03	1802.78	1151.55	2209.57
TSV268_RS__10025	TSV268_RS__10025				929.704	775.066	1023.19			689.134
TSV268_RS__10265	TSV268_RS__10265				4291.8	4159.01	4317.16	5718.44	3454.19	4754.15
TSV268_RS__10275	TSV268_RS__10275				4524.2	3494.71	3558.79	2269	2997.03	2913.37
TSV268_RS__10280	TSV268_RS__10280				1560.88	1959.14	1546.72
TSV268_RS__10285	TSV268_RS__10285				2063.92	2302.33	2321.03
TSV268_RS__10290	TSV268_RS__10290							3564.68	3048.48	2944.02
TSV268_RS__10345	TSV268_RS__10345				1094.78	897.118	1195.88	36479.8	62038.7	49065.8
TSV268_RS__10365	TSV268_RS__10365				4418.03	4195.45	3988.16	35429.8	35675.3	38581.1
TSV268_RS__10380	TSV268_RS__10380				2950.5	3065.94	2702.46	3343.97	3301.5	3177.23
TSV268_RS__10465	TSV268_RS__10465				1366.39	1180.08	1087.59	2012.84	1587.64	3949.05
TSV268_RS__10470	TSV268_RS__10470				4946.39	4904.8	4892.67	12282.6	7301.01	11360.6
TSV268_RS__10475	TSV268_RS__10475				2133.76	2785.64	2258.29	3229.72	6264.47	2893.96
TSV268_RS__10480	TSV268_RS__10480				1070.41	877.827	1083.49	2265.86	3026.48	2128.54
TSV268_RS__10485	TSV268_RS__10485				1876.12	1876.73	1759.01	2513.12	1833.61	5152.4
TSV268_RS__10500	TSV268_RS__10500				773.066	775.324	594.659
TSV268_RS__10510	TSV268_RS__10510				4090.13	4732.38	4685.78	5335.79	4137.37	4551.1
TSV268_RS__10525	TSV268_RS__10525				929.952	1141.09	737.508	1012.86	954.048	2741.93
TSV268_RS__10530	TSV268_RS__10530				10126.5	9874.85	10052.4	18265.7	15830.7	14628.7
TSV268_RS__10540	TSV268_RS__10540				182113	187715	182415	158996	72084.7	133451
TSV268_RS__10545	TSV268_RS__10545				15626.4	15452.1	16551.1	10488.5	7173.33	10687.5
TSV268_RS__10595	TSV268_RS__10595				1358.16	1407.7	1553.82	1860.82	958.703	1624.66
TSV268_RS__10610	TSV268_RS__10610				2281.93	2462.73	2501.33	3420.87		1894.96
TSV268_RS__10615	TSV268_RS__10615				6072.84	5822.73	5150.71	8615.81	11079.9	7695.61
TSV268_RS__10645	TSV268_RS__10645				764.819	1451.69	1024.83	1985.75
TSV268_RS__10655	TSV268_RS__10655				5917.82	5864.24	6051.92	6593.25	6939.16	5969.13
TSV268_RS__10675	TSV268_RS__10675				4113.99	4923.67	4381.48	5885.68	5099.85	5813.09
TSV268_RS__10695	TSV268_RS__10695				1305.4	1224.85	1833.21	1665.79
TSV268_RS__10710	TSV268_RS__10710				2969.96	2561.55	2453.65	2434.02	2681.6	2479.05
TSV268_RS__10720	TSV268_RS__10720				10109.6	9516.73	10253.9	9358.4	7340.99	9569.62
TSV268_RS__10725	TSV268_RS__10725				5260.09	5023.88	4981.64	6550.63	6521.89	7036.73
TSV268_RS__10745	TSV268_RS__10745				778.805	917.695	497.069
TSV268_RS__10750	TSV268_RS__10750				10040.3	10664.7	10548.1	16216.9	16887.3	14532.1
TSV268_RS__10755	TSV268_RS__10755				126.23
TSV268_RS__10760	TSV268_RS__10760				329.937		490.978
TSV268_RS__10775	TSV268_RS__10775				2556.92	2514.77	2604.72	2240.63	1372.28	2283.39
TSV268_RS__10780	TSV268_RS__10780				4939.42	5901.86	5540.71	4522.45	4151.59	4196.16
TSV268_RS__10785	TSV268_RS__10785				9798.62	9981.85	10216.6	5927.15	5731.67	6380.23
TSV268_RS__10790	TSV268_RS__10790				3613.53	4083.04	3829.69	4273.62	3508.13	3861.06
TSV268_RS__10825	TSV268_RS__10825				500.658	1374.28	201.336
TSV268_RS__10830	TSV268_RS__10830				4900.23	4492.08	4168.03	3590.68	3196.92	3153.61
TSV268_RS__10855	TSV268_RS__10855				879.741	771.028	1054.2
TSV268_RS__10900	TSV268_RS__10900				26539.6	20123	26757.8	23783.2	19214.6	22835.1
TSV268_RS__10910	TSV268_RS__10910				111.725
TSV268_RS__10920	TSV268_RS__10920				2940.5	2985.95	2699.57	3727.86	2151.7	1700.92
TSV268_RS__10940	TSV268_RS__10940				1679.75	1682.71	1753.05	965.552	1055.05	574.94
TSV268_RS__10945	TSV268_RS__10945				942.672	1028.28	1015.57
TSV268_RS__10955	TSV268_RS__10955				682.511	784.78	723.926	2964.1	2677.76	2403.18
TSV268_RS__11050	TSV268_RS__11050				35744.6	33822.5	29650.6	95927.8	105876	110867
TSV268_RS__11075	TSV268_RS__11075				5067.16	4514.89	5006.59	11724.2	9640.76	7922.42
TSV268_RS__11080	TSV268_RS__11080				1902.01	2372.3	2079.64	2421.53	3848.97	2260.75
TSV268_RS__11085	TSV268_RS__11085				1981.73	1776	1802.09	3237.21	2415.44	3372.96
TSV268_RS__11105	TSV268_RS__11105				817.281	685.157	729.848	2898.05	2051.99	3135.65
TSV268_RS__11130	TSV268_RS__11130				1913.77	2195.2	1688.25	1454.02	1285.84	1138.09
TSV268_RS__11135	TSV268_RS__11135				1963.71	1584.09	1716.71	1064.03	753.673
TSV268_RS__11140	TSV268_RS__11140				2339.06	2387.37	2333.92	1851.34	1029.39	2217.14
TSV268_RS__11145	TSV268_RS__11145				1878.03	1457.51	2189.94			664.943
TSV268_RS__11180	TSV268_RS__11180				1070.92	1040.78	1145.32	1156.7	1147.2	1627.07
TSV268_RS__11250	TSV268_RS__11250					359.891		1381.85		1396.82
TSV268_RS__11255	TSV268_RS__11255				1215.47	1174.93	976.747	4177.06	2810.55	4002.84
TSV268_RS__11270	TSV268_RS__11270				199.245		223.384	1259.11	1367.26	1814.14
TSV268_RS__11285	TSV268_RS__11285				1487.9		1462.87	7992.79	9976.79	7182.21
TSV268_RS__11305	TSV268_RS__11305							2298.6	1606.4	1120.53
TSV268_RS__11340	TSV268_RS__11340							3496.97	3299.1	4448.68
TSV268_RS__11345	TSV268_RS__11345						714.516	10133	10902.8	8542.79
TSV268_RS__11350	TSV268_RS__11350				1206.09	1328.02	712.312	5711.45	3577.46	6509.22
TSV268_RS__11365	TSV268_RS__11365				245.898	179.198			3513.07	2708.12
TSV268_RS__11405	TSV268_RS__11405							3791.24	657.987	2191.23
TSV268_RS__11420	TSV268_RS__11420				1172.52	1099.75		3693.55	3994.41	4945.02
TSV268_RS__11445	TSV268_RS__11445				1571.85	1580.93	1317.68	24955.2	32159	19934.4
TSV268_RS__11500	TSV268_RS__11500				1900.76	1559.37	1561.56	3287.13	3198.6	3476.22
TSV268_RS__11525	TSV268_RS__11525				1246.36	1240.59	1186.87	1584.85		1730.6
TSV268_RS__11540	TSV268_RS__11540				1079.19	981.781	953.443	2733.48		2177.55
TSV268_RS__11660	TSV268_RS__11660				1026.91	1151.91	1317.66	1035.72	1337.28	1377.86
TSV268_RS__11670	TSV268_RS__11670				788.853		626.334	3870.58	3515.28	3928.15
TSV268_RS__11675	TSV268_RS__11675				1982.79	1701.16	2150.49	1804.51	782.122	2647.88
TSV268_RS__11685	TSV268_RS__11685				6848.24	6445.12	6300.68	6663.64	5210.98	7148.04
TSV268_RS__11690	TSV268_RS__11690				3682.13	3707.9	4170.85	2475.94	2404.85	3228.27
TSV268_RS__11695	TSV268_RS__11695				1970.51	2077.8	1953.65	1488.37	2259.08	2727.75
TSV268_RS__11700	TSV268_RS__11700				2627.63	2169.41	2181.4	1335.77	1377.05	1630.63
TSV268_RS__11705	TSV268_RS__11705				2147.72	2518.36	1872.14	1847.14	2028.26	1681.75
TSV268_RS__11710	TSV268_RS__11710				5652.28	5979.27	5723.53	5065.19	2533.52	5052.74
TSV268_RS__11760	TSV268_RS__11760				1054.54	741.43		1669.49		1734.94
TSV268_RS__11850	TSV268_RS__11850				848.484	1180.24	1076.98	1878.77
TSV268_RS__11855	TSV268_RS__11855				7731.19	7242.54	8009.31	7637.81	3234.21	3879.66
TSV268_RS__11860	TSV268_RS__11860				429.572	395.233	489.205
TSV268_RS__11875	TSV268_RS__11875				69693.8	59588.5	63016.9	64180.3	56494.1	77645.2
TSV268_RS__11885	TSV268_RS__11885				601.989	740.242	497.541	509.817
TSV268_RS__11890	TSV268_RS__11890				946.261	1197.86	1182.4
TSV268_RS__11895	TSV268_RS__11895				4226.4	3920.42	3971.44	3742.49	4446.4	3677.21
TSV268_RS__11905	TSV268_RS__11905				1303.18	972.403	1372.55	3205.59	3594.74	1239.38
TSV268_RS__12315	TSV268_RS__12315				988.255	857.853	973.016	5834.8	4324.31	6839.96
TSV268_RS__12350	TSV268_RS__12350					543.21		3196.93	4380.45	4097.01
TSV268_RS__12390	TSV268_RS__12390				612.107	605.66	513.126
TSV268_RS__12405	TSV268_RS__12405				502.757		398.759	5846.98	5747.14	5095.92
TSV268_RS__12445	TSV268_RS__12445				489.532	670.636	591.45
TSV268_RS__12450	TSV268_RS__12450				57698	60408.6	57257.3	54579.7	42796.8	46649.6
TSV268_RS__12455	TSV268_RS__12455				82710.1	81787.1	74534.5	58245.1	52776.7	53286.4
TSV268_RS__12460	TSV268_RS__12460				95377.7	91396.3	86650.2	68743.5	61653.3	61050.2
TSV268_RS__12465	TSV268_RS__12465				6679.15	7292.37	6688.12	6161.59	7484.42	6047.54
TSV268_RS__12490	TSV268_RS__12490				139.861	103.791	256.18
TSV268_RS__12495	TSV268_RS__12495				8218.34	7689.51	8777.93	9910.21	11778.9	10083
TSV268_RS__12500	TSV268_RS__12500				24971	25788.4	25619.8	21437.9	23614.1	22829
TSV268_RS__12505	TSV268_RS__12505				28616.3	29833.1	31347.1	32856.2	29608	34506.9
TSV268_RS__12510	TSV268_RS__12510				16547.5	18400.4	19436.1	14514.3	8898.5	12567.1
TSV268_RS__12520	TSV268_RS__12520				2141.39	2387.92	1868.66	2421.28	3162.8	2323.73
TSV268_RS__12525	TSV268_RS__12525				4338.31	3712.92	3947.03	4556.45	3400.03	4208.26
TSV268_RS__12545	TSV268_RS__12545				5905.29	5629.76	5959.13	4865.4	3941.75	5282.95
TSV268_RS__12555	TSV268_RS__12555				12639.4	4262.98	6494.88	3154.63	215.472	373.52
TSV268_RS__12560	TSV268_RS__12560				7289.64	5191.72	5270.88	8565.57	11097.9	10776.5
TSV268_RS__12565	TSV268_RS__12565				15036.2	15152.9	16573	9356.65	3929.76	8978.75
TSV268_RS__12570	TSV268_RS__12570				13106.6	12519.8	13451.9	11741.6	10795.7	11379.6
TSV268_RS__12600	TSV268_RS__12600				1892.98	1844.79	1618.67	1675.91
TSV268_RS__12605	TSV268_RS__12605				6825.16	5639.06	6348.24	6647.46	8314.25	6919
TSV268_RS__12610	TSV268_RS__12610				10974.7	11132.6	10489.5	11038.9	9382.31	10082.1
TSV268_RS__12615	TSV268_RS__12615				9525.57	9710.44	9120.72	7372.58	7155.76	6606.31
TSV268_RS__12620	TSV268_RS__12620				11225.3	14377.2	13362	19332.4	12419.7	16643.3
TSV268_RS__12625	TSV268_RS__12625								2916.67
TSV268_RS__12630	TSV268_RS__12630				38542.1	37530.7	39179.7	31860	21822	30443.1
TSV268_RS__12635	TSV268_RS__12635				10239.1	11133.4	10207.2	10275	8584.44	12114.3
TSV268_RS__12645	TSV268_RS__12645				1566.88	1488.28	1321.91	2251.41		1503.27
TSV268_RS__12650	TSV268_RS__12650				999.016		1580.52
TSV268_RS__12655	TSV268_RS__12655				3893.41	3279.68	3208.59	3996.08	1944.58	4239.72
TSV268_RS__12680	TSV268_RS__12680				7372.73	6900.73	7336.46	25018.3	26262.6	20962.7
TSV268_RS__12685	TSV268_RS__12685				3438.09	3652.4	3216.71	12764.2	16174.7	12818.2
TSV268_RS__12700	TSV268_RS__12700							3762.09	3046.51	3229.95
TSV268_RS__12705	TSV268_RS__12705				8203.93	8182.63	8439.84	4342	5056.1	4018.07
TSV268_RS__12710	TSV268_RS__12710				7796.88	8036.19	8051.04	11134	6094.01	10650
TSV268_RS__12715	TSV268_RS__12715				23334.5	24715.9	21380	25036.4	19749.2	22206.2
TSV268_RS__12720	TSV268_RS__12720				10734.4	10705	10701.8	8974.22	8530.34	9941.94
TSV268_RS__12725	TSV268_RS__12725				1275.85	1709.77	1561.11	1859.31	2351.73	2504.17
TSV268_RS__12735	TSV268_RS__12735				17841.3	16844.6	16555.1	16751.4	29461.2	14183.4
TSV268_RS__12745	TSV268_RS__12745				3251.29	3139.94	3342.06	2486.28	1754.01	3075
TSV268_RS__12760	TSV268_RS__12760				6599.63	7255.34	6221.75	7048.15	4273.43	5065.18
TSV268_RS__12775	TSV268_RS__12775				2300.82	2262.95	2344.05	881.853	2804.9	1910.09
TSV268_RS__12785	TSV268_RS__12785				1987			876.92
TSV268_RS__12800	TSV268_RS__12800				1665.5	1525.17	1473.04	1470.8		1289.71
TSV268_RS__12810	TSV268_RS__12810				729.496	606.096	642.602	1352.95		833.96
TSV268_RS__12815	TSV268_RS__12815				5682.87	5773.28	6259.94	4928.21	4715.9	5035.69
TSV268_RS__12820	TSV268_RS__12820				9984.6	9926.17	10037.6	8459.38	9652.72	9966.44
TSV268_RS__12825	TSV268_RS__12825				29137.6	31109.5	32126.8	25503.5	26636.3	25411.6
TSV268_RS__12830	TSV268_RS__12830				2251.5	2497.42	2548.24	2145.53	1917.52	2789.97
TSV268_RS__12835	TSV268_RS__12835				1055.19	1380.51	1391.76	1260.49
TSV268_RS__12840	TSV268_RS__12840				14607.2	11640.5	13582.4	15740.7	12393.8	13570.4
TSV268_RS__12845	TSV268_RS__12845				20681.9	21141.9	20027.2	17579.4	5913.09	16752.1
TSV268_RS__12855	TSV268_RS__12855				7647.62	7833.1	7358.83	7091.03	5515.9	5703.01
TSV268_RS__12860	TSV268_RS__12860				590.15	607.625	576.427
TSV268_RS__12865	TSV268_RS__12865				976.656	1319.65	1254.19	1283.28	881.557	1187.44
TSV268_RS__12925	TSV268_RS__12925				899.515	854.918	768.423	346.862		1281.45
TSV268_RS__12930	TSV268_RS__12930				14788.4	13856.4	14008.7	12862.2	8904.47	13069.6
TSV268_RS__12935	TSV268_RS__12935				3201.62	3058.08	2920.6	5660.94	4192.33	6521.56
TSV268_RS__12940	TSV268_RS__12940				665.324	692.947	1071.72
TSV268_RS__12965	TSV268_RS__12965				30002.8	33409	31480.1	24738.5	19367.2	21582.6
TSV268_RS__12970	TSV268_RS__12970				4069.85	4613.01	3494.08	2893	3820.95	3534.71
TSV268_RS__12980	TSV268_RS__12980				16889.4	18823.6	16371.7	15817.7	14202.7	13784.3
TSV268_RS__12995	TSV268_RS__12995				10819.7	8189.13	11313.8	12038.3	8971.86	17425.7
TSV268_RS__13000	TSV268_RS__13000				3950.76	3686.01	3814.28	3116.65		2698.9
TSV268_RS__13005	TSV268_RS__13005				418.782	504.404	213.888
TSV268_RS__13020	TSV268_RS__13020				1622.22	1538.66	1520.97	871.76	1381.19	892.048
TSV268_RS__13045	TSV268_RS__13045				1415.28	1090.68	1970.1
TSV268_RS__13065	TSV268_RS__13065				1244.43	1012.85	867.743
TSV268_RS__13075	TSV268_RS__13075				3260.56	3534.77	3326.11
TSV268_RS__13085	TSV268_RS__13085				5381.64	1677.77				2510.48
TSV268_RS__13090	TSV268_RS__13090				722.511	603.821	386.91	1530.57	602.54	1375.2
TSV268_RS__13115	TSV268_RS__13115				606.279	400.699	454.841	762.284	888.267
TSV268_RS__13120	TSV268_RS__13120				1199.18	1102.09	1151.04	1258.25	2368.9	1420.69
TSV268_RS__13130	TSV268_RS__13130				551.515	418.152	515.561	859.479
TSV268_RS__13140	TSV268_RS__13140				2532.94	2079.79	2917.36	6702.03	3725.59	5934.21
TSV268_RS__13145	TSV268_RS__13145				1136.02	1079.56	897.293	1273.82	1483.63	1329.11
TSV268_RS__13165	TSV268_RS__13165				1138.95	1016.11	1170.08			1677.06
TSV268_RS__13170	TSV268_RS__13170				563.679	414.944	457.136
TSV268_RS__13180	TSV268_RS__13180				479.577	393.435	561.115	716.793
TSV268_RS__13185	TSV268_RS__13185					466.374	338.855
TSV268_RS__13195	TSV268_RS__13195				885.381	1175.34	645.601	1057.76		1697.81
TSV268_RS__13275	TSV268_RS__13275				5392.77	5065.49	4921.98	11931.3	9674.99	6495.74
TSV268_RS__13340	TSV268_RS__13340				1390.14	1888.86	1336.45
TSV268_RS__13355	TSV268_RS__13355				764.526	587.012	1077.32	319.821
TSV268_RS__13360	TSV268_RS__13360				3111.39	3324.92	3446.56	1969.3		899.36
TSV268_RS__13380	TSV268_RS__13380				641.633	646.387	483.097	1149.05
TSV268_RS__13385	TSV268_RS__13385				593.369	751.936	628.447
TSV268_RS__13420	TSV268_RS__13420				1504.99	1450.08	1591.03
TSV268_RS__13425	TSV268_RS__13425				1412.27	1136.98	1348.65	10812.4	4658.51	8459.09
TSV268_RS__13435	TSV268_RS__13435				1988.06	2276.9	2382.82	5451.01	5945.94	4242.5
TSV268_RS__13450	TSV268_RS__13450				1101.74	726.699	1179.06	538.744	1000.93	1363.35
TSV268_RS__13455	TSV268_RS__13455				2670.61	2529.82	2383.08	8634.43	7802.25	8499.86
TSV268_RS__13470	TSV268_RS__13470				3960.21	4627.38	4398.98	7350.3	7366.96	6236.19
TSV268_RS__13475	TSV268_RS__13475				1108.36	1043.81	1361.04	1413.16	1891.95	2080.93
TSV268_RS__13485	TSV268_RS__13485				1679.41	1823.63	2663.43	4851.81		4010.55
TSV268_RS__13490	TSV268_RS__13490				2553.6	2166.83	2349.7	6463.9	8665.94	5544.72
TSV268_RS__13495	TSV268_RS__13495				1762.23	1981.28	1853.75	5380.05	6317.52	4752.38
TSV268_RS__13510	TSV268_RS__13510				15271.7	15005.7	16664	58307.9	63151.9	46543.5
TSV268_RS__13515	TSV268_RS__13515				6418.65	6662.03	6297.56	6180.21	3169.35	3596.65
TSV268_RS__13520	TSV268_RS__13520				2332.12	2504.76	2141.29
TSV268_RS__13525	TSV268_RS__13525				26877	27290.8	27041.2	21104.7	20582.4	14654.8
TSV268_RS__13530	TSV268_RS__13530				1155.06	1299.48	1426.91	1469.29
TSV268_RS__13535	TSV268_RS__13535				11804.5	11024.1	10497	9610.81	5442.58	8271.13
TSV268_RS__13545	TSV268_RS__13545				19415.6	16392.3	18241.9	21261.7	23427.8	25335.5
TSV268_RS__13550	TSV268_RS__13550				20417.7	21353.9	20522	18164.5	21332	17802.5
TSV268_RS__13560	TSV268_RS__13560				7846.86	8572.05	7913.16	7657.62	5990.35	7707.45
TSV268_RS__13580	TSV268_RS__13580				2294.06	2147.88	2007.79	1825.18	2307.01	2503.2
TSV268_RS__13585	TSV268_RS__13585				2179.06	2029.15	2156.84	3069.56	2074.29	2644.2
TSV268_RS__13595	TSV268_RS__13595				1486.07	1156.04	1673.97	1225.39		1262.96
TSV268_RS__13600	TSV268_RS__13600				1675.81	1715.04	1347.25
TSV268_RS__13615	TSV268_RS__13615				9529	9761.09	9422.46	10250	8092.08	6417
TSV268_RS__13645	TSV268_RS__13645				3606.12	3389.55	3004.27	3127.54
TSV268_RS__13650	TSV268_RS__13650				3664.35	4189.09	3953.03	3616.24	2968.77	3549.44
TSV268_RS__13655	TSV268_RS__13655				3868.87	3149.65	3357.44	4008.45	3803.32	3451.34
TSV268_RS__13660	TSV268_RS__13660				5270.2	4636.89	5608.59	9366.69	9783.91	10618
TSV268_RS__13685	TSV268_RS__13685				2098.51	2083.95	1693.9	1518.86	3681.87	2557.89
TSV268_RS__13690	TSV268_RS__13690				9076.42	9650.95	8746.72	11282.4	13749.2	12170
TSV268_RS__13700	TSV268_RS__13700				18338.7	19755.8	17685.3	65692.2	32373	69205.7
TSV268_RS__13705	TSV268_RS__13705				19757.3	21144.6	20687.6	86454.6	86063.3	104443
TSV268_RS__13740	TSV268_RS__13740				3912	3567.22	3675.2	3492.03	2439.42
TSV268_RS__13750	TSV268_RS__13750				1014.76	903.654	989.12	695.241	358.675
TSV268_RS__13795	TSV268_RS__13795				1324.46	1396.82	1279.79	12388.7	14631.1	13171.5
TSV268_RS__13800	TSV268_RS__13800						119.319
TSV268_RS__13845	TSV268_RS__13845				1839.3	1705.86	1566.35	1458.97		959.297
TSV268_RS__13890	TSV268_RS__13890				2800.86	2718.15	2689.53	1592.71	2071.67	1472.8
TSV268_RS__13930	TSV268_RS__13930				1455.23	1130.59	1311.98	2816.06	2015.73	2241.11
TSV268_RS__13935	TSV268_RS__13935				1593.06	1459.28	1397.51	1437.66	4768.15	1542.45
TSV268_RS__13940	TSV268_RS__13940				1812.78	1533.63	1661.78	2270.59	3317.04	1134.92
TSV268_RS__13960	TSV268_RS__13960				17348.4	15666.2	17585.8	15412.3	14161.3	18375.6
TSV268_RS__13965	TSV268_RS__13965				257.404	370.803
TSV268_RS__13970	TSV268_RS__13970				1520.74	1768.55	2069.55	1075.13		2370.09
TSV268_RS__13975	TSV268_RS__13975							1475.38	1714.78	1251.74
TSV268_RS__13985	TSV268_RS__13985				5035.15	5612.97	4726.29	27266	33057.4	17609.1
TSV268_RS__13990	TSV268_RS__13990				1834.89	1840.8	1525.64	2545.24		895.14
TSV268_RS__14015	TSV268_RS__14015				1265.76	1470.55	1696.45	1705.04	842.085	1324.62
TSV268_RS__14025	TSV268_RS__14025								59499
TSV268_RS__14030	TSV268_RS__14030				14717.2	15789.1	15615.3	8406.76	5006.68	11056.4
TSV268_RS__14035	TSV268_RS__14035				6117.38	5233.41	6190.24	6250.5	7606.66	6122.46
TSV268_RS__14045	TSV268_RS__14045						313.158
TSV268_RS__14050	TSV268_RS__14050				728.959	759.047	841.37	1943.63	2136.1	1563.43
TSV268_RS__14060	TSV268_RS__14060				336.932
TSV268_RS__14065	TSV268_RS__14065				1504.01	1243.98	1415.27	1109.79		464.872
TSV268_RS__14075	TSV268_RS__14075				4016.74	3047.65	4199.43
TSV268_RS__14080	TSV268_RS__14080				2828.71	2476.73	3121.73	964.661		1753.24
TSV268_RS__14100	TSV268_RS__14100				6051.44	5972.57	5518.17	5055.95	4981.78	4104.41
TSV268_RS__14145	TSV268_RS__14145				7647.2	6939.04	6782.95	9655.59	8327.31	14260.4
TSV268_RS__14160	TSV268_RS__14160				2038.06	1764.14	1656.45
TSV268_RS__14165	TSV268_RS__14165				2931.15	3047.17	2978.07	3254.84	3070.61	1352.48
TSV268_RS__14170	TSV268_RS__14170				650.778	448.816	776.583	546.739
TSV268_RS__14180	TSV268_RS__14180				4136.73	4230.37	4598.94	6383.32	3482.98	6783.72
TSV268_RS__14185	TSV268_RS__14185				6896.18	7333.63	7084.47	12909.9	12184.5	14740.4
TSV268_RS__14190	TSV268_RS__14190				6970.66	7898.38	7404.02	5741.35	2744	4027.88
TSV268_RS__14195	TSV268_RS__14195				9304.09	9401.16	10372.4	12317.2	6797.02	8194.99
TSV268_RS__14200	TSV268_RS__14200				4309.35	4351.2	4402.5	5969.05	2905.58	5139.83
TSV268_RS__14205	TSV268_RS__14205				1801.33	1829.94	2350.45	3018.3	419.322	1799.77
TSV268_RS__14220	TSV268_RS__14220				1941.54	2295.03	2665.28	1392.35
TSV268_RS__14225	TSV268_RS__14225				6317.64	6182.56	6362.92	2967.52	6329.56	4919.83
TSV268_RS__14230	TSV268_RS__14230				2460.61	2496.36	2314.91	1739.14	1278.69	2139.41
TSV268_RS__14235	TSV268_RS__14235				1946.96	1775.05	1637.02	1204.17		1294.08
TSV268_RS__14240	TSV268_RS__14240				514.277	562.742	617.691	169.564
TSV268_RS__14245	TSV268_RS__14245				7912.43	7891.86	7380.62	3810.21	4624.13	4681.44
TSV268_RS__14260	TSV268_RS__14260				1105.71	834.147			4603.1	1797.05
TSV268_RS__14280	TSV268_RS__14280				9546.42	9984.33	10061.9	9464.92	8496.77	8649.33
TSV268_RS__14290	TSV268_RS__14290				35833.7	36519.8	34611.1	28263.7	23088	26639.4
TSV268_RS__14295	TSV268_RS__14295				23228.9	23236.6	21707.9	24092.4	14300.3	25510.4
TSV268_RS__14300	TSV268_RS__14300				10212.9	10115.2	10310.8	6676.89	8181.78	10217.7
TSV268_RS__14305	TSV268_RS__14305				28937.9	30638.5	30169.6	25023.2	13556.3	23102.9
TSV268_RS__14310	TSV268_RS__14310				24083.1	24940.3	23501.8	18119.5	13920.5	20010.2
TSV268_RS__14315	TSV268_RS__14315				3284.53	3376.77	3409.52	3693.81	1487.21	2269.34
TSV268_RS__14320	TSV268_RS__14320				1599.44	1513.37	1505.61	1326.43	1766.84	1195.04
TSV268_RS__14335	TSV268_RS__14335				14157.8	15408.1	13273.5	12254.4	8117.93	8975.35
TSV268_RS__14340	TSV268_RS__14340				15594.8	15199.1	15730.6	15483.8	11660.2	12288.9
TSV268_RS__14345	TSV268_RS__14345				31400.8	30735.1	30474	37250.7	28766.5	33878.1
TSV268_RS__14350	TSV268_RS__14350				45838.5	45673.5	50841.2	48936.9	35966.8	54299.4
TSV268_RS__14365	TSV268_RS__14365				1016.44	1982.76	1444.37	292.253
TSV268_RS__14375	TSV268_RS__14375				13171.2	12922.4	12486.3	14443.2	12768.8	14182.3
TSV268_RS__14380	TSV268_RS__14380				1594.55	2007.78	1672.71	2994.52	3313.25	3211.51
TSV268_RS__14385	TSV268_RS__14385				3731.97	3955.8	4633.56	5931.44	6050.36	6471.22
TSV268_RS__14390	TSV268_RS__14390				44434.4	40980.7	44827	55915.4	42630.2	52047.2
TSV268_RS__14395	TSV268_RS__14395				9631.99	8307.7	8611.7	11336.2	3522.08	7948.92
TSV268_RS__14400	TSV268_RS__14400				4293.55	4038.06	3651.08	6526.92	3083.88	6283.41
TSV268_RS__14405	TSV268_RS__14405				1787.75	2155.51	1758.73
TSV268_RS__14440	TSV268_RS__14440				9600.87	9787.71	10470.9	8626.34	3947	7826.13
TSV268_RS__14445	TSV268_RS__14445				855.109	840.432	1066.27
TSV268_RS__14450	TSV268_RS__14450				807.841	938.299	749.861	879.88	1312.13	919.043
TSV268_RS__14470	TSV268_RS__14470				2473.62	2495.8	2535.11	5283.11	3350.92	4351.06
TSV268_RS__14475	TSV268_RS__14475				1484.06	1218.15	1281.88	1189.75
TSV268_RS__14480	TSV268_RS__14480				2848.18	3498.5	3242.23	3136.02	2306.16	2506.98
TSV268_RS__14485	TSV268_RS__14485				1302.9	1154.28	1300.51	468.376
TSV268_RS__14490	TSV268_RS__14490				1619.86	1168.62	1358.46	1743.43	5439.84	1894.51
TSV268_RS__14505	TSV268_RS__14505				6665.77	5380.71	6672.51	5886.21	8357.27	8797.15
TSV268_RS__14520	TSV268_RS__14520							836.63		967.574
TSV268_RS__14525	TSV268_RS__14525							1812.71	1497.93	1264.57
TSV268_RS__14545	TSV268_RS__14545				17033.5	15453.1	15747.8	23811.9	17126.2	13077.4
TSV268_RS__14550	TSV268_RS__14550				3638.28	2977.8	3090.87	2218.75	2034.18	2684.6
TSV268_RS__14555	TSV268_RS__14555				8790.55	9644.54	9219.24	6629.02	4953.58	7122.62
TSV268_RS__14560	TSV268_RS__14560				8348.78	8087.11	8120.51	9186.7		6570.29
TSV268_RS__14565	TSV268_RS__14565				3558.97	3318.29	3451.27	4790.9	8189.26	5998.3
TSV268_RS__14570	TSV268_RS__14570				10348.7	10380.1	10389.8	10552.1	8400.65	12546.5
TSV268_RS__14575	TSV268_RS__14575				3567.2	3904.72	3679.05	2164.62	2661.82	3102.45
TSV268_RS__14595	TSV268_RS__14595				1995.02	2108.41	2327.72	1609.18	1828.13	1001.68
TSV268_RS__14600	TSV268_RS__14600				5833.93	5144.66	6450.29	5286.91	3738.9	2939.43
TSV268_RS__14655	TSV268_RS__14655				3384.02	3007.27	3476.9	1397.4	4896.83	2087.66
TSV268_RS__14670	TSV268_RS__14670				19120	17688	17271.8	35415.3	18957.8	42049.5
TSV268_RS__14675	TSV268_RS__14675				675.719	561.955	556.124
TSV268_RS__14685	TSV268_RS__14685				511.141	504.26	852.561	503.517	3617.55
TSV268_RS__14695	TSV268_RS__14695				1294.19	1289.44	1097.07	775.661
TSV268_RS__14700	TSV268_RS__14700				1748.76	1722.74	1482.23			486.155
TSV268_RS__14705	TSV268_RS__14705				4357.35	4193.58	4143.14	3981.71	2219.62	4745.31
TSV268_RS__14710	TSV268_RS__14710				3991.76	4158.85	3773.27	2840.08	2041.85	5054.38
TSV268_RS__14715	TSV268_RS__14715				1711.11	1493.52	1558.88	2100.9	967.596	1677.82
TSV268_RS__14725	TSV268_RS__14725				10574.7	10097.9	10023.6	9318.46	9417.78	8900.08
TSV268_RS__14730	TSV268_RS__14730				2192.32	1871.76	2127.57	3555.68	4643.96	3843.12
TSV268_RS__14740	TSV268_RS__14740				9332.79	9051.59	9032.07	6115.02	6555.03	6287.21
TSV268_RS__14745	TSV268_RS__14745				3422.8	3897.41	4293.99	3805.47
TSV268_RS__14750	TSV268_RS__14750				1045.58	1276.78	1070.61	840.562	1376.51	544.387
TSV268_RS__14755	TSV268_RS__14755				10736.4	8901.54	10575.4	9681.53	10125.4	9039.65
TSV268_RS__14760	TSV268_RS__14760				4097.6	3466.72	3390.68	4759.73	5244.54	3300.76
TSV268_RS__14765	TSV268_RS__14765				7050.4	7820.51	6862.13	7858.22	10197.8	5734.62
TSV268_RS__14770	TSV268_RS__14770				4048.94	3465.31	3798.44	7061.49	6426.4	7876.23
TSV268_RS__14775	TSV268_RS__14775				2752.7	2659.1	2925.76	1184.17		847.008
TSV268_RS__14780	TSV268_RS__14780				2207.24	2084.59	1894.94	2028.18	467.75	575.842
TSV268_RS__14795	TSV268_RS__14795				3240.47	2741.41	2561.28	2135.09		2251.12
TSV268_RS__14805	TSV268_RS__14805				4394.5	4988.35	4314.93	6152.67	3515.59	6967.94
TSV268_RS__14820	TSV268_RS__14820				46254.6	45510	44715.4	47905.9	46054.1	48022.2
TSV268_RS__14825	TSV268_RS__14825				14673.5	15181.7	15602.5	9020.59	4185.7	7445.31
TSV268_RS__14840	TSV268_RS__14840				968.071	1125.68	1026.32	1705.24		1242.58
TSV268_RS__14855	TSV268_RS__14855				32734.8	31636.2	30026.9	47541.2	45941.9	49500.6
TSV268_RS__14875	TSV268_RS__14875				5287.38	5281.28	5678.14	4998.85	3884.71	5937.97
TSV268_RS__14880	TSV268_RS__14880				42946.7	41416.8	45970.8	77184.3	78161.1	47189
TSV268_RS__14885	TSV268_RS__14885				3827.07	3324.18	3067.43	4648.9	5064.73	3477.65
TSV268_RS__14890	TSV268_RS__14890					1411.06	681.881	1221.97		1533.45
TSV268_RS__14930	TSV268_RS__14930				141.125	187.133	194.465	1090.4	858.725	622.854
TSV268_RS__14935	TSV268_RS__14935				3338.02	3580.12	3376.42	2410.7	5310.26	2813.34
TSV268_RS__14940	TSV268_RS__14940				4773.04	4991.21	4946.67	3724.68	3544.24	3372.16
TSV268_RS__14945	TSV268_RS__14945				5418.4	5948.91	5255.97	4111.89	4661.09	2163.38
TSV268_RS__14950	TSV268_RS__14950				21030.7	16759.6	22428.8	15181.8	22498.7	36174.1
TSV268_RS__15050	TSV268_RS__15050				1048.12	734.518	1112.07	1502.13		1220.95
TSV268_RS__15060	TSV268_RS__15060				1933.63	2982.04	3459.56	2790.01	2583.22	2539.61
TSV268_RS__15065	TSV268_RS__15065				2120.8	2136.15	1713.3	1964.5	652.362	1513.72
TSV268_RS__15070	TSV268_RS__15070				11170.4	8290.96	11501.2	12277.5	19823	14209.8
TSV268_RS__15085	TSV268_RS__15085				27076.5	25134.1	26363.7	25219.6	30226.4	31335.8
TSV268_RS__15110	TSV268_RS__15110				25642.9	24566.2	22388.4	42510.8	52177.3	32947.4
TSV268_RS__15120	TSV268_RS__15120							2065.09	1935.15	2277.49
TSV268_RS__15130	TSV268_RS__15130				1976.49	2213.8	2239.88	2835.91	2160.09	3060.11
TSV268_RS__15145	TSV268_RS__15145				35348.2	35399	34178.3	40191.2	36309.1	37980.9
TSV268_RS__15150	TSV268_RS__15150				658.506	655.497
TSV268_RS__15160	TSV268_RS__15160				32970.7	35330.4	25927.2	46161.5	16874.6	29455.8
TSV268_RS__15165	TSV268_RS__15165				1272.47	1422.23	1206.61	959.535	1266.44	347.393
TSV268_RS__15170	TSV268_RS__15170				4390.44	4593.93	3643.73	4144.72	4521.98	4256.15
TSV268_RS__15175	TSV268_RS__15175				1221.36	805.175	1261.88
TSV268_RS__15185	TSV268_RS__15185				2025.91	1982.3	2310.83	3105.24	2995.46	3726.04
TSV268_RS__15200	TSV268_RS__15200				1700.5	1274.47	1475.39	1815.38		638.286
TSV268_RS__15210	TSV268_RS__15210				49407.1	48569.6	52121.9	63261	54178.4	69453
TSV268_RS__15215	TSV268_RS__15215				3733.83	3465.42	3304.37	2888.27	2077.77	2718.34
TSV268_RS__15235	TSV268_RS__15235				46129.5	49596.1	49776.5	24992.6	30313.9	26972.9
TSV268_RS__15240	TSV268_RS__15240				2433.82	3008.74	2580.32	2607.05	2783.26	2666.22
TSV268_RS__15245	TSV268_RS__15245				700.674	368.294	496.935
TSV268_RS__15255	TSV268_RS__15255				10273	12046.2	10800.5	9578.17	9522.71	6821.62
TSV268_RS__15260	TSV268_RS__15260				19361.5	19023.6	18725.8	17208.2	17281.5	16659.7
TSV268_RS__15265	TSV268_RS__15265				4400.51	4783.28	4803.51	4104.28	3147.55	3318.9
TSV268_RS__15270	TSV268_RS__15270				8937.68	8567.16	9068.97	11146.5	9225.8	10186.8
TSV268_RS__15280	TSV268_RS__15280				2367.79	2084.31	2214.12	1238.35	2334.05	987.035
TSV268_RS__15310	TSV268_RS__15310				12954.7	14116.3	13810.1	9186.96	11232.5	10784.1
TSV268_RS__15315	TSV268_RS__15315				7781.26	8375.13	7615.91	6942.31	7272.49	9176.59
TSV268_RS__15325	TSV268_RS__15325				7428.16	7406.76	7004.2	4912.48	4529.64	5332.48
TSV268_RS__15330	TSV268_RS__15330				9305.36	11255.7	10731.7	8931.57	4305.5	6948.15
TSV268_RS__15335	TSV268_RS__15335				5090.06	5051.63	4346.24	7494.76	6136.29	6707.59
TSV268_RS__15340	TSV268_RS__15340				6852.4	6643.16	6735.15	4685.4	3593.65	5854.92
TSV268_RS__15345	TSV268_RS__15345				78562.2	66023.8	74324.3	114276	149069	155072
TSV268_RS__15355	TSV268_RS__15355				10402.6	10781.8	9305.87	9154.01	9101.34	9714.33
TSV268_RS__15370	TSV268_RS__15370				2570.56	2377.1	2254.59	1297.43	1460.71	1525.97
TSV268_RS__15375	TSV268_RS__15375				1745.45	1344.47	1735.27	1062.29		1438.42
TSV268_RS__15380	TSV268_RS__15380				2699.39	2614.86	2793.59	2678.31		3457.73
TSV268_RS__15385	TSV268_RS__15385				3329.01	3834.35	2945.96	2995.44	6744.33	3693.14
TSV268_RS__15390	TSV268_RS__15390				4302.02	4481.34	4123.26	4631.1	5091.03	4930.7
TSV268_RS__15400	TSV268_RS__15400				7176.54	9139.72	9507.6	4432.9	4984.79	9239.02
TSV268_RS__15410	TSV268_RS__15410				2113.77	1956.83	2431.93	2367.05
TSV268_RS__15415	TSV268_RS__15415				3238.34	3609.45	2819.72	1726.37		2212.4
TSV268_RS__15425	TSV268_RS__15425				1113.33	1174.38	1115.31
TSV268_RS__15450	TSV268_RS__15450				5037.75	3964.07	4150.52	2775.7		3651.92
TSV268_RS__15470	TSV268_RS__15470				15555.6	14102.9	17468.8	15558.5	13722.9	13635.5
TSV268_RS__15475	TSV268_RS__15475				5254.5	5520.36	5182.14	5610.35	3862.67	5420.55
TSV268_RS__15485	TSV268_RS__15485				2853.58	3249.2	3164.76	4351.75	3833.92	3009.59
TSV268_RS__15490	TSV268_RS__15490				61446.4	47478.5	57774.7	40750.6	52412.3	63368.6
TSV268_RS__15495	TSV268_RS__15495				960.53	1017.05	1130.68	891.176	6275.12	1089.79
TSV268_RS__15505	TSV268_RS__15505				14437.4	14462.6	12984.5	11927.8	13173.1	12388.5
TSV268_RS__15520	TSV268_RS__15520				1597.98	1612.59	2001.51	1637.66	1703.35	1959.86
TSV268_RS__15525	TSV268_RS__15525				20294	21696.5	21288.1	25647	24536.4	26431.1
TSV268_RS__15535	TSV268_RS__15535				2844.59	2460.7	2948.08	2148.95	2963.3	2558.7
TSV268_RS__15540	TSV268_RS__15540				1871.06	2201.31	1447.98	1396.24		2791.58
TSV268_RS__15550	TSV268_RS__15550				8711.04	8479.63	8950.32	5128.06	3767.97	4046.22
TSV268_RS__15555	TSV268_RS__15555				3515.22	3399.3	3254.64	2452.9	1087.27	1316.38
TSV268_RS__15560	TSV268_RS__15560				600.665	528.604	471.098
TSV268_RS__15565	TSV268_RS__15565				2367.13	2560.77	2785.73
TSV268_RS__15570	TSV268_RS__15570				5757.95	5714.94	5763.3	1464.78
TSV268_RS__15575	TSV268_RS__15575				2291.83	2690.14	2306.26	2003.97		1441.36
TSV268_RS__15590	TSV268_RS__15590				6051.69	5394.98	6385.98	1474.59	1153.54	1741.73
TSV268_RS__15595	TSV268_RS__15595				7142.87	8334.36	7620.87	4033.83	3322.57	4326.55
TSV268_RS__15620	TSV268_RS__15620				498.451	411.647	668.766
TSV268_RS__15635	TSV268_RS__15635				1919.41	1428.53
TSV268_RS__15640	TSV268_RS__15640				12585.9	12234.2	11993.2	13086.5	12121.9	14388.5
TSV268_RS__15650	TSV268_RS__15650				13925.5	13993.8	13104.7	11466.1	10120.6	9392.89
TSV268_RS__15660	TSV268_RS__15660				2912.02	2611.95	3123.92	7784.12	7564.77	8487.97
TSV268_RS__15665	TSV268_RS__15665				1938.59	1453.78	1660.45	2735.98	3010.85	1581.12
TSV268_RS__15670	TSV268_RS__15670				1252.01	1446.76	1249.54	1965.18	3045.75	1787
TSV268_RS__15690	TSV268_RS__15690				7607.18	7562.32	7031.3	5337.9	7502.56	7003
TSV268_RS__15705	TSV268_RS__15705				55385.2	57908.6	60733.6	56487.4	31921.3	69922
TSV268_RS__15710	TSV268_RS__15710				7460.34	5266.52	8736.36	10679.6	10714.3	6861.22
TSV268_RS__15715	TSV268_RS__15715				2652.99	2422.42	2492.31	2672.25		2361.28
TSV268_RS__15720	TSV268_RS__15720				10800.5	10928.6	10111.6	6350.98	6389.85	7503.5
TSV268_RS__15725	TSV268_RS__15725				1786.53	1640.78	1798.69	317.368		300.908
TSV268_RS__15735	TSV268_RS__15735				885.75	951.984	1121.16	1435.41	468.656
TSV268_RS__15740	TSV268_RS__15740				4524.22	4004.38	3641.66	5181.75	5157.18	5603.68
TSV268_RS__15745	TSV268_RS__15745				4441.06	4556.14	4134.52	7002.55	2717.47	5876.54
TSV268_RS__15750	TSV268_RS__15750				4535.46	4393.4	4408.87	5276.92	6012.9	5074.96
TSV268_RS__15755	TSV268_RS__15755				6666.53	6814.09	6603.88	7968.4	5806.45	7103.21
TSV268_RS__15765	TSV268_RS__15765				3405.4	3343.12	3275.82	3461.91	2965.52	2703.53
TSV268_RS__15770	TSV268_RS__15770				13003.4	14764.8	14107.6	8171.3	3021.39	5765.21
TSV268_RS__15790	TSV268_RS__15790				8730.46	8822.17	8859.92	8328.7	8726.79	8669.32
TSV268_RS__15800	TSV268_RS__15800				162193	169976	171680	36841.2	55131.9	44296.9
TSV268_RS__15805	TSV268_RS__15805				1041.81	967.18	800.289	1921.29	2938.25	1643.34
TSV268_RS__15810	TSV268_RS__15810				84486.7	85074.8	83554.8	96828.1	66496.3	84060.8
TSV268_RS__15815	TSV268_RS__15815					424.021
TSV268_RS__15820	TSV268_RS__15820				2185.73	2162.2	1742.76	6114.66	6144.51	5612.36
TSV268_RS__15825	TSV268_RS__15825				15022.4	14507.1	14306.3	17654.5	13776	12705.2
TSV268_RS__15835	TSV268_RS__15835				5294.44	5483.22	6052.07	5315.59	4643.28	7395.22
TSV268_RS__15840	TSV268_RS__15840				5834.84	6229	4875.57	5290.94	6162.08	3815.94
TSV268_RS__15865	TSV268_RS__15865				1755.58	1897.14	1718.46	2560.42	2092.72	2503.3
TSV268_RS__15870	TSV268_RS__15870				3584.98	2881.51	3052.15	2185.53	4214.47	1474.9
TSV268_RS__15905	TSV268_RS__15905				8796.62	10012.4	8864.12	18396.5		12297.3
TSV268_RS__15910	TSV268_RS__15910				1877.9	1887.46	1996.07	1856.68	2181.7	2067.5
TSV268_RS__15915	TSV268_RS__15915				1968.39	2563.5	2579.71	3297.11	4353.9	3872.52
TSV268_RS__15920	TSV268_RS__15920				3288.33	2602.23	2659.05	3483.37	4422.64	5736.44
TSV268_RS__15925	TSV268_RS__15925				5903.23	5605.83	5869.19	5839.19	6386.95	4706.37
TSV268_RS__15930	TSV268_RS__15930				35832.9	36789.6	34688.7	36569.1	23185.4	36049.1
TSV268_RS__15935	TSV268_RS__15935				37883.6	35420.4	34345.5	30183	27819.1	28224.9
TSV268_RS__15960	TSV268_RS__15960				4373.04	4528.59	4581.43	1569.08	3030.64
TSV268_RS__15965	TSV268_RS__15965				9550.57	8353.48	7875.51	8091.74	11644.4	9688.44
TSV268_RS__15975	TSV268_RS__15975				14785.2	13454.7	15228.1	19584.7	19069.5	21933
TSV268_RS__15985	TSV268_RS__15985				970.47	1014.41	1218.66	1044.11
TSV268_RS__15990	TSV268_RS__15990				2047.35	2028.01	2198.57	2152.35	776.882
TSV268_RS__16010	TSV268_RS__16010				1274.12	1158.54	909.774	929.006
TSV268_RS__16015	TSV268_RS__16015				840.737	982.51	641.429	1998.61	2886.51	1608.58
TSV268_RS__16025	TSV268_RS__16025				13284.9	11404.9	13627.4	17535.9	10430.3	16139.5
TSV268_RS__16030	TSV268_RS__16030				16633.6	16539	15019.5	19767.6	16781	15918
TSV268_RS__16035	TSV268_RS__16035				1706.72	1752.52	1756.44	1670.99		1249.85
TSV268_RS__16040	TSV268_RS__16040				8367.39	7766.64	8034.84	6348.44	41487.3
TSV268_RS__16045	TSV268_RS__16045				23504.2	25462.6	26568.5	49093.5	32969.2	42659.6
TSV268_RS__16050	TSV268_RS__16050				1322.4	1205.6	906.468
TSV268_RS__16055	TSV268_RS__16055				12530.9	12732	13376.7	22487	21212.8	28768.5
TSV268_RS__16065	TSV268_RS__16065				4772.13	5115.31	5261.39	11461.6	6734.33	9345.9
TSV268_RS__16070	TSV268_RS__16070				6097.54	6650.77	6037.57	13637.5	12263.8	13040.8
TSV268_RS__16075	TSV268_RS__16075				4450.4	4801.51	4783.57	5435.4	6209.27	5863.93
TSV268_RS__16080	TSV268_RS__16080				2263.82	1963.04	2339.34	2935.16	6346.28	3739.09
TSV268_RS__16095	TSV268_RS__16095				4397.2	4689.52	4292.09	4700.5	4335.13	3715.11
TSV268_RS__16100	TSV268_RS__16100				1595.51	1337.64	1277.99	2226.98	3998.47	2376.25
TSV268_RS__16115	TSV268_RS__16115				825.975	940.236	600.216	1020.3	813.299
TSV268_RS__16120	TSV268_RS__16120				3137.06	2688.38	2491.32	1819.95		1953.94
TSV268_RS__16190	TSV268_RS__16190				5103.39	4872.08	5567.52	3736	2862.73	2904.82
TSV268_RS__16195	TSV268_RS__16195				655.287	928.084	1130.34
TSV268_RS__16205	TSV268_RS__16205				3421.04	3999.16	3679.9	4148.98	3947.88	4518.26
TSV268_RS__16210	TSV268_RS__16210				15772.9	15794.4	15372.6	17100.3	14907.3	23203.5
TSV268_RS__16230	TSV268_RS__16230				11204.2	10431.3	10779.5	8666.32	8939.23	9099.27
TSV268_RS__16235	TSV268_RS__16235				11733.9	11187.6	11436.7	9162.57	9307.64	8863.8
TSV268_RS__16240	TSV268_RS__16240				19557.9	20037	20918.1	12696	13910.7	13889.6
[truncated: 1,410 more rows]

## Sheet: Table S7
Table S7: Proteomic data search for TSV270 isolate
[truncated: 2,714 more rows]

[truncated: 4 more sheets: Table S8, Table S9, Table S10, Table S11]
